# Supplementary material for: Immune response and drug therapy based on ac4C-modified gene in pancreatic cancer typing
Source: Front Immunol. 2023 Mar 6;14:1133166. doi: 10.3389/fimmu.2023.1133166 (PMC10025374; doi:10.3389/fimmu.2023.1133166)
Supplement: Supplementary file 1 [file Table_1.xlsx]

## Sheet: S1
gene	HR	pvalue	lower	upper
RPS6KA4	1.68157	0.00842271	1.14235	2.4753
MVP	1.98091	0.0111355	1.16856	3.358
RAP1GAP2	0.430645	0.000384317	0.27049	0.685626
SLC25A10	1.43467	0.0251713	1.04597	1.96781
GAA	0.645432	0.0173467	0.449999	0.92574
NR4A1	0.634437	0.0143795	0.440707	0.913329
MINK1	0.611359	0.00257342	0.44397	0.841857
SBNO2	1.84308	0.00449793	1.20878	2.81023
ANXA6	0.647069	0.012069	0.460613	0.909003
ZNF512B	0.723286	0.0379355	0.532666	0.982121
PRKAR1B	0.574009	0.00754774	0.381995	0.86254
MB	1.47669	0.0168041	1.07279	2.03265
PPP1R13L	1.88398	0.00518615	1.20836	2.93733
SIX5	1.54325	0.0485971	1.00268	2.37527
SPG7	0.674241	0.0227493	0.480292	0.94651
PCED1A	0.623146	0.00539533	0.446578	0.869525
CXXC1	0.578845	0.00299934	0.40342	0.830555
PAQR4	1.475	0.0450011	1.0087	2.15686
FKBP10	1.61226	0.0150305	1.09708	2.36937
RBM10	0.492221	2.51665e-05	0.353963	0.684483
FSCN1	2.05548	0.000417036	1.37761	3.06688
WSB2	0.692778	0.0335889	0.493817	0.9719
ATP13A1	0.698241	0.0378784	0.497441	0.980097
SLC44A2	1.89546	0.00471517	1.21646	2.95347
ST14	2.21627	0.0076335	1.23512	3.97683
YTHDF1	0.71539	0.045274	0.515403	0.992976
DUS3L	0.69165	0.0494203	0.478827	0.999065
SH2B1	0.688224	0.0249922	0.496413	0.954151
PEX16	0.581435	0.00580603	0.395528	0.854722
SSBP4	0.470345	0.000565076	0.306336	0.722162
SLC16A3	1.91724	0.00288004	1.24961	2.94156
DHRS3	1.46236	0.025379	1.04797	2.04061
ADA	1.81721	0.00287026	1.22707	2.69119
KLC2	0.564999	0.00276667	0.388733	0.821191
FAM46A	0.431293	0.000332356	0.27246	0.682719
UBXN6	0.606713	0.00655631	0.423179	0.869845
ITPRIPL2	1.70394	0.0195583	1.08931	2.66537
R3HDM2	0.616137	0.00256447	0.44976	0.84406
KIFC1	2.21847	0.000472004	1.41923	3.46778
C21orf59	0.697514	0.0474741	0.488482	0.995995
HDAC6	0.639993	0.00866147	0.45863	0.893074
IRF2BP1	0.486232	0.00026395	0.330072	0.716272
ARFGAP1	0.614811	0.00711495	0.431417	0.876165
TMEM55B	0.675121	0.0123864	0.496215	0.918531
PLCB3	1.61269	0.0189434	1.08193	2.40381
ZFP36L1	2.24181	0.00202273	1.34274	3.74289
PMM1	0.507073	0.00114893	0.336727	0.763595
SPIRE2	0.39235	1.46285e-05	0.256998	0.598988
PBXIP1	0.551496	0.00207879	0.377576	0.805526
TNFRSF1A	1.71782	0.00816216	1.15047	2.56496
BCL9L	1.78719	0.0108768	1.14312	2.79415
KCNQ1	1.65332	0.0155454	1.10019	2.48456
URGCP	0.621956	0.0038991	0.450512	0.858644
AGPAT1	0.692813	0.0494335	0.480426	0.999091
TCIRG1	1.80367	0.0102789	1.14953	2.83003
C12orf10	0.544827	0.00033084	0.391078	0.759021
DGCR6	0.633178	0.019965	0.430881	0.930453
PKMYT1	2.43596	0.000535112	1.47162	4.03222
UBXN11	0.681092	0.0322468	0.479225	0.967993
SSH3	1.78003	0.00794358	1.16284	2.72481
AHNAK	1.76869	0.0109767	1.13976	2.74468
NISCH	0.554285	0.00174897	0.383049	0.802069
LAMB2	1.53133	0.0334651	1.03393	2.26802
VCL	1.66054	0.0148781	1.10406	2.49751
TAOK2	0.69878	0.0308571	0.504691	0.967511
LIMK1	1.99535	0.00196394	1.28844	3.09009
ZNF692	0.667483	0.0203505	0.474366	0.939218
IRF2BP2	0.660211	0.00925451	0.482931	0.90257
DVL2	0.582464	0.00426901	0.402042	0.843855
HPDL	1.4289	0.0297238	1.03572	1.97132
TONSL	1.43847	0.0454649	1.00736	2.05407
GALNT2	1.74155	0.00653712	1.1676	2.59762
CKB	0.478365	0.000193879	0.324597	0.704976
BHLHE40	1.66562	0.0276217	1.05782	2.62267
FHL3	1.48119	0.0491932	1.00139	2.19089
B4GALNT4	0.478937	0.00202354	0.300102	0.764344
CC2D1A	0.629481	0.00806743	0.446957	0.886543
SMARCA2	0.664779	0.0274665	0.462432	0.955668
ANKHD1-EIF4EBP3	0.614637	0.00758098	0.429993	0.87857
AGRN	2.31808	0.000366203	1.4598	3.68098
PODXL	1.56182	0.00423707	1.15062	2.11997
PKP3	1.93477	0.00943766	1.17546	3.18458
MYL6B	0.617988	0.0129514	0.422794	0.903298
P4HA3	1.58539	0.00953279	1.11898	2.24622
FLNB	1.7824	0.00504098	1.19009	2.66949
LONP1	0.592359	0.00400695	0.414659	0.846212
RHOD	2.42225	0.00144189	1.40561	4.17419
PLEC	2.08287	0.00100232	1.34529	3.22484
FAM73B	0.549076	0.000583959	0.390159	0.772723
DGCR6L	0.711234	0.043869	0.510613	0.990681
TP53I13	0.414359	0.000679163	0.249271	0.688784
BMP1	1.82336	0.00454938	1.20411	2.76106
MVB12A	1.48257	0.0491064	1.00154	2.19462
CCDC22	0.601625	0.00464426	0.423188	0.8553
RELA	1.46297	0.0477176	1.00383	2.1321
PTPRF	1.64526	0.0127673	1.11184	2.43459
SUPT6H	0.702019	0.0296112	0.510394	0.96559
PACS1	1.60693	0.0204513	1.07601	2.39983
MARVELD1	1.59311	0.0137023	1.10011	2.30705
MAU2	0.652516	0.00687572	0.478785	0.889287
RPP25	1.52345	0.0199842	1.0686	2.17192
LDOC1	0.703319	0.0388794	0.503631	0.982184
GIGYF1	0.635057	0.0138739	0.442324	0.911771
C1RL	2.07729	0.00703594	1.22069	3.53498
LDB1	0.673063	0.0177245	0.485221	0.933625
POLR3GL	0.529719	0.000148643	0.381473	0.735577
FBXW4	0.602762	0.00455882	0.424854	0.855169
FAM83A	2.18695	4.15404e-05	1.50429	3.17939
MTDH	1.59036	0.0275796	1.05256	2.40293
RAB11B	0.663738	0.0162791	0.475103	0.92727
SEC14L1	0.671972	0.0159019	0.486418	0.928309
POLA2	1.55768	0.0298463	1.04424	2.32358
KDM5C	0.710818	0.0383491	0.514603	0.98185
ILVBL	0.660995	0.0247398	0.460528	0.948726
MAP3K10	0.505166	0.000210477	0.352043	0.72489
DIABLO	0.67163	0.00746084	0.501758	0.899012
ULK1	0.597303	0.00524243	0.415978	0.857667
ITGA5	1.46722	0.0463373	1.00624	2.13939
C16orf74	1.79419	0.00167005	1.24617	2.58321
PTPRS	0.67405	0.0230759	0.479649	0.947243
ZYX	1.5861	0.0251879	1.05908	2.37539
PELP1	0.553376	0.00225113	0.378572	0.808894
MFI2	2.44539	0.000121556	1.54983	3.85843
ATHL1	1.64262	0.0106772	1.12221	2.40437
DMPK	0.635295	0.01709	0.437569	0.922367
SCRIB	1.59794	0.0247462	1.06138	2.40574
NPDC1	0.4726	0.000209159	0.317998	0.702366
PKIG	0.522089	0.000543841	0.361221	0.754599
GSE1	0.565027	0.000693486	0.406271	0.785819
CCNF	1.62915	0.00712585	1.14176	2.32459
HOOK2	0.591895	0.00357882	0.415917	0.842329
NUDT8	1.66706	0.00646813	1.15398	2.40827
AGFG2	0.712842	0.048102	0.509582	0.997178
VGLL4	1.82134	0.0123029	1.13899	2.91246
B4GALT7	0.597476	0.00641326	0.412562	0.865269
CCDC28B	0.626861	0.0246964	0.417044	0.942236
ACBD4	0.622375	0.00185502	0.461706	0.838955
COL7A1	1.96531	0.000609463	1.33546	2.89221
XAB2	0.635666	0.0104745	0.449329	0.899277
SIRT6	0.684767	0.0419196	0.475441	0.986255
QSOX1	1.74111	0.0151241	1.1131	2.72344
TKT	2.00449	0.000270277	1.37876	2.9142
C6orf136	0.600145	0.00752752	0.412702	0.872721
ALDH3B1	2.12697	0.00184937	1.3226	3.42053
THRA	0.59063	0.00643602	0.404404	0.862612
CCDC51	1.44978	0.0448661	1.00854	2.08405
INF2	1.6575	0.0201631	1.08223	2.53857
RXRA	0.566564	0.00293242	0.389648	0.823808
TNKS1BP1	1.84465	0.0112816	1.14875	2.96212
HAGH	0.413809	0.000274945	0.257242	0.665668
EHD1	1.73624	0.00691332	1.16342	2.59108
PLIN3	1.61631	0.0442491	1.01243	2.58037
PIEZO1	2.36934	0.00117653	1.40708	3.98965
ARGLU1	0.684168	0.0388312	0.477291	0.980713
NUDT14	0.699824	0.0362679	0.501065	0.977426
ACAA1	1.60578	0.0223618	1.06953	2.41089
CBX6	0.652988	0.00743424	0.477942	0.892145
SIL1	0.696128	0.0403829	0.492349	0.984249
DCAF8	0.627082	0.00497448	0.452786	0.868473
SMOX	1.67765	0.00560212	1.16338	2.41925
CAPG	2.14779	0.00499369	1.25956	3.6624
NUDT9	0.646407	0.0121316	0.45966	0.909024
SEZ6L2	0.494248	0.000436863	0.333714	0.732009
KATNB1	0.623206	0.00218832	0.460508	0.843385
STEAP3	2.03249	0.004601	1.24445	3.31955
SURF1	0.594767	0.0101082	0.400311	0.883683
ESRP2	1.59555	0.0241579	1.06296	2.39499
NLGN2	0.635278	0.0147173	0.441209	0.914711
PIP4K2B	0.638414	0.00819896	0.457735	0.890411
THTPA	0.620985	0.00264208	0.45519	0.847169
HK2	1.60918	0.0194794	1.07963	2.39848
PACSIN2	1.39541	0.0494323	1.00083	1.94555
PRMT2	0.675303	0.0269849	0.476877	0.956293
NUCB1	0.694676	0.0441718	0.487183	0.990542
TRIP10	2.00454	0.0027088	1.27243	3.15787
CLK3	0.678821	0.0324649	0.475956	0.968153
SUN2	1.77544	0.0174147	1.10614	2.8497
LENG9	1.53401	0.0210862	1.06639	2.20669
KIAA1522	1.95754	0.00245323	1.26753	3.02318
SLC1A5	1.59638	0.0180113	1.08347	2.3521
IFI27L2	0.68686	0.043616	0.47688	0.989298
MESP1	0.670737	0.0492795	0.450455	0.998741
MED11	0.61947	0.015455	0.42042	0.91276
MCF2L	0.612399	0.0116102	0.418451	0.896238
ERBB2	2.18297	0.00184437	1.33556	3.56806
SUGP2	0.596099	0.00244874	0.426544	0.833054
OGFOD2	0.60228	0.00488386	0.423116	0.857309
GTF3C5	0.617562	0.00873566	0.430751	0.88539
GRAMD4	0.667637	0.0389313	0.454986	0.979676
SART3	0.704957	0.0185193	0.526985	0.943032
P4HTM	0.488253	0.00167741	0.312197	0.76359
TNPO2	0.63266	0.0079292	0.451226	0.887045
OTUD5	0.570416	0.00012092	0.428438	0.759444
FLNA	1.49021	0.0355046	1.02742	2.16146
DEAF1	0.669292	0.0309109	0.464783	0.963787
H2AFX	1.92895	0.00207363	1.26977	2.93033
ARMC6	0.667052	0.0235551	0.469844	0.947033
MUM1	0.546734	0.00230752	0.370792	0.806162
BCAT2	0.640475	0.00714547	0.462932	0.88611
MISP	1.57386	0.0198095	1.07467	2.30492
TFAP2A	1.54393	0.016287	1.08328	2.20047
CBX8	0.470478	0.000607666	0.305719	0.724029
LOXL2	1.46314	0.038873	1.01964	2.09954
CASC3	0.68229	0.0463604	0.468399	0.993852
POLL	0.587337	0.00165569	0.421599	0.818229
MAP2K7	0.671733	0.027227	0.47187	0.956249
MORC2	1.54164	0.045273	1.00915	2.3551
BCAM	0.628214	0.0128706	0.435533	0.906138
CDCA4	1.76569	0.00317977	1.21019	2.57616
BAG3	1.55074	0.0161351	1.08471	2.217
CMIP	0.671428	0.0228684	0.476427	0.946242
RIPK2	1.97179	0.00139108	1.30036	2.98991
AGAP6	0.604508	0.00743788	0.418149	0.873924
OPLAH	1.80696	0.00708713	1.17469	2.77955
MED15	1.58532	0.0296102	1.04666	2.40118
BRAT1	0.667581	0.0165031	0.479778	0.928895
DDIT4	1.67605	0.00806759	1.14381	2.45595
SPIN2B	0.608406	0.00493101	0.430279	0.860274
CTSF	0.665796	0.0153246	0.479223	0.925008
COQ4	0.48924	0.00115535	0.317881	0.752973
BBC3	1.4926	0.0487629	1.00218	2.22303
PLD3	0.489358	0.00214662	0.310043	0.77238
R3HCC1	0.679543	0.0475906	0.463677	0.995905
TIMM44	0.648429	0.0109697	0.464406	0.905373
POLRMT	0.674301	0.0288857	0.473518	0.960219
RPTOR	0.654488	0.0172548	0.461714	0.92775
CITED4	1.88969	0.00717361	1.18826	3.00518
POLD4	1.59009	0.0248662	1.06036	2.38447
SDR39U1	0.588446	0.000423784	0.43818	0.790243
SDC1	1.80578	0.00873284	1.161	2.80866
MRC2	1.50731	0.0422203	1.01452	2.23946
CNNM3	0.625007	0.0210351	0.419276	0.931685
MSANTD3-TMEFF1	1.58839	0.0146748	1.09536	2.30333
VAMP2	0.369351	0.000807043	0.206249	0.661435
CAPNS1	1.43073	0.0490026	1.00157	2.0438
PHF21A	0.705266	0.03631	0.508598	0.977983
SREBF1	0.64712	0.0136397	0.457924	0.914483
TYK2	0.592559	0.00140185	0.429817	0.816922
TRIM47	2.09581	0.00305045	1.28456	3.41938
FADD	1.9196	0.0030247	1.24742	2.95399
ARMC10	2.04142	0.00183889	1.30295	3.19843
MPHOSPH8	0.653149	0.0121702	0.468165	0.911224
NPR1	0.569468	0.00624933	0.38036	0.852597
GIT1	0.690953	0.0347831	0.490201	0.973917
RNF149	1.93284	0.00383267	1.23654	3.02122
APLP1	0.508783	0.00182718	0.332659	0.778154
IGHMBP2	0.670186	0.0253949	0.471848	0.951894
ZNF579	0.674134	0.0484413	0.455685	0.997304
PKN3	1.50251	0.0261532	1.04951	2.15104
E2F1	2.19751	0.000201408	1.45092	3.32826
MTG2	0.586167	0.000395373	0.436213	0.787671
BAHD1	0.629461	0.0105551	0.441451	0.897544
TK1	2.23257	0.00100598	1.38337	3.60307
DCTN3	0.538104	0.0017445	0.365066	0.793162
DNAJB2	0.656054	0.0179735	0.462706	0.930195
NELFCD	0.644676	0.0091148	0.463492	0.896686
LRRC8A	1.71916	0.0042924	1.18527	2.49352
SAFB	0.593412	0.000235432	0.449332	0.783691
ULK3	0.551362	0.00367662	0.36895	0.823961
UBALD1	0.609545	0.0123548	0.413598	0.898326
KRT8	1.79402	0.00877305	1.15878	2.7775
TXNDC15	0.623239	0.0105497	0.433782	0.895441
NENF	0.521074	0.00766058	0.322719	0.841344
NFE2L1	0.685245	0.019971	0.4984	0.942138
GGA2	0.559609	0.00407949	0.376555	0.831651
PPP1R18	1.49138	0.0363373	1.02576	2.16835
C11orf84	0.65812	0.0121341	0.474598	0.912608
PDLIM7	1.63563	0.0212303	1.07621	2.48585
KLC4	0.665851	0.0413988	0.450447	0.984263
UNC50	0.705774	0.0321443	0.513136	0.970732
LTBR	1.46779	0.0253108	1.04861	2.05452
RXRB	0.637144	0.0122512	0.447774	0.906603
MCM8	1.55224	0.0355573	1.03015	2.33893
QARS	1.50156	0.0218155	1.06091	2.12524
C19orf52	0.679637	0.0262306	0.483488	0.955364
CTDSP1	1.49415	0.0477673	1.00396	2.22369
RANBP3	0.521159	0.000169589	0.371069	0.731957
USB1	1.73644	0.0199564	1.09098	2.76377
TERF2IP	0.506891	0.000590139	0.34403	0.746848
FBXO31	0.483185	0.000164254	0.330995	0.70535
SLC2A11	0.584393	0.0085822	0.391499	0.872327
AKT1S1	0.701853	0.0421359	0.498834	0.987499
RAB26	0.560047	0.00918933	0.362066	0.866287
C17orf59	0.564404	0.00708666	0.372203	0.855854
JOSD1	1.80342	0.00678635	1.17675	2.76383
TTYH3	1.58369	0.0148408	1.09404	2.29247
GPN2	0.598974	0.00617318	0.415044	0.864415
HARS	0.714123	0.0250889	0.531898	0.958777
KIF3B	0.669323	0.0374621	0.458552	0.976974
DVL1	1.43656	0.0473899	1.00418	2.05511
RNF166	0.644329	0.0174582	0.448436	0.925794
OBSL1	0.701893	0.0370736	0.50322	0.979004
PIK3R2	0.67346	0.0493206	0.454081	0.998825
MPST	1.54221	0.0098326	1.10996	2.14279
STXBP1	0.570863	0.00924174	0.37429	0.870675
SLC25A11	0.560873	0.00451115	0.376313	0.835948
ITPR3	2.07305	0.00414489	1.25939	3.4124
CFL1	1.65159	0.0217112	1.07607	2.53492
MCRS1	0.572718	0.000428226	0.41999	0.780986
SAFB2	0.490222	3.99145e-05	0.348879	0.688827
CAPN2	1.66197	0.0123044	1.11657	2.47378
WRAP53	0.609107	0.0084985	0.421053	0.88115
TAPBP	1.82144	0.00700822	1.17795	2.81646
ATAD3A	1.45669	0.0270348	1.04364	2.03323
SPTBN2	2.04843	0.00178141	1.30637	3.21201
PMEPA1	1.94455	0.00159878	1.28665	2.93883
G6PC3	0.461218	0.000696381	0.294881	0.721382
PPP1R37	0.659418	0.0111129	0.478157	0.909393
PHF1	0.58002	0.00131263	0.416054	0.808605
RBM6	0.673146	0.033885	0.466984	0.970324
MFSD10	1.75066	0.00943437	1.14704	2.67194
CDK10	0.614255	0.0042133	0.439938	0.857642
ENO3	0.588071	0.0118011	0.389011	0.888994
CD320	0.609238	0.0156101	0.407694	0.910415
YIPF2	0.609517	0.0209348	0.400392	0.927866
SLC2A4RG	1.79921	0.0073241	1.17126	2.76383
NDUFB8	0.658083	0.0218892	0.460156	0.941143
STARD3	0.659472	0.0317562	0.451003	0.964303
ADAM15	1.46509	0.0472242	1.00469	2.13646
LY6E	1.6786	0.0064822	1.1561	2.43725
EPHB4	2.38602	0.000485291	1.46386	3.88911
EHD4	1.64649	0.0199528	1.08187	2.50578
QTRT1	0.536596	0.00375571	0.35221	0.817508
RAB17	0.608216	0.00198996	0.443776	0.833589
PDE2A	0.636785	0.0235811	0.430824	0.94121
YBEY	0.614165	0.00658217	0.432091	0.87296
CYBA	1.60664	0.0220282	1.0707	2.41085
ZNF740	0.632213	0.00685419	0.453433	0.881482
PI4KB	0.597745	0.000813527	0.442274	0.807869
REPIN1	0.542285	0.000897179	0.377897	0.778185
ZNF76	0.596615	0.00369603	0.420973	0.84554
RMND5B	0.58589	0.0010565	0.425465	0.806804
NAIF1	0.635348	0.00381261	0.46727	0.863886
GNAI1	0.650355	0.00900091	0.470918	0.898164
GPATCH3	0.639541	0.0214023	0.437015	0.935925
GALNT7	1.54821	0.036238	1.02842	2.3307
SUV420H2	0.646042	0.0197228	0.447469	0.932736
PFKM	0.566821	0.000555695	0.410651	0.782381
TYRO3	1.59314	0.00868668	1.1251	2.25589
HOMER3	1.64558	0.0132459	1.10958	2.44049
ZFYVE27	0.451645	5.08826e-06	0.320967	0.635529
SENP6	0.704453	0.0433222	0.501498	0.989544
PABPC4	1.74783	0.00204484	1.22565	2.49247
PLCD3	1.76264	0.00450981	1.19202	2.60639
FPGS	1.65771	0.018138	1.08999	2.52112
SOX12	0.684659	0.0295053	0.486775	0.962986
CUL7	0.702964	0.0430549	0.49963	0.989048
HES4	1.61629	0.0213176	1.07401	2.4324
TEAD4	2.13853	0.00154846	1.33572	3.42386
MECP2	0.671875	0.0301903	0.468943	0.962625
MBD6	0.686007	0.0364029	0.481966	0.976429
DPH1	0.484889	0.000321489	0.326865	0.71931
CHAF1A	1.49471	0.0368051	1.02494	2.1798
CCDC9	1.58044	0.0214461	1.07002	2.33434
GAS2L1	1.47296	0.0220998	1.05719	2.05224
HMGA1	1.73074	0.00118611	1.24227	2.41128
CDC42EP1	1.85471	0.00814624	1.17369	2.93088
INTS3	0.716327	0.0260435	0.533965	0.960968
WDR13	0.588242	0.0116374	0.389525	0.888336
CIB1	1.51757	0.0194805	1.06948	2.1534
PLXNA1	1.90898	0.00405385	1.22829	2.96688
USH1C	0.506844	0.000184938	0.354944	0.723749
LYSMD1	0.700157	0.0344991	0.503134	0.974333
ARMCX3	0.662344	0.0138875	0.477029	0.919651
CITED2	0.514707	0.00145667	0.341948	0.774747
KIF1C	1.47511	0.0189964	1.066	2.04125
MAPKAPK3	1.81845	0.00300258	1.2251	2.69916
SPATS2	0.645058	0.00719057	0.468555	0.888048
ITGA3	2.18377	0.000330001	1.42575	3.3448
CAPN1	1.75826	0.0121006	1.13148	2.73225
C5AR2	2.1091	5.94945e-05	1.46514	3.0361
FN3K	0.415517	0.00013295	0.264814	0.651982
CCDC107	0.65612	0.0279023	0.450647	0.955281
PPP5C	0.702592	0.0298085	0.510989	0.96604
C16orf59	1.4954	0.023994	1.05442	2.12081
PAGR1	0.683964	0.0346412	0.480817	0.972941
CHID1	0.671986	0.0407657	0.459169	0.98344
ACTR3	1.63435	0.0192151	1.0833	2.46568
NECAB3	0.461003	0.000181313	0.307356	0.691458
EGFL7	0.58945	0.00641491	0.403077	0.861998
PTOV1	0.538085	0.0012858	0.368961	0.784733
NAT9	0.589639	0.00705015	0.401522	0.86589
WDR6	0.699276	0.0340747	0.502308	0.973482
KIAA1279	0.651258	0.0172013	0.457646	0.926781
IER5L	1.45505	0.0381313	1.02074	2.07415
FASTK	0.718846	0.0326307	0.531036	0.973079
COL5A2	1.58829	0.0195053	1.07727	2.34171
MDC1	0.65605	0.0244432	0.454441	0.9471
SENP3	0.626484	0.0168328	0.426959	0.919251
TSEN54	0.551852	0.00196081	0.378779	0.804007
SOX4	1.73373	0.00406111	1.19116	2.52345
ACSF2	1.71185	0.00733831	1.15557	2.53593
RCC1	1.76508	0.00539961	1.18284	2.63393
MED29	0.704604	0.0432034	0.501807	0.989359
PEX5	0.665833	0.0346375	0.456552	0.971047
MSI2	0.676423	0.0389465	0.466716	0.980355
SYT12	1.71763	0.00172451	1.22463	2.40908
BAK1	1.54312	0.0260696	1.05306	2.26122
DGKZ	0.608381	0.00917269	0.418626	0.884147
PMPCA	0.505692	0.000319857	0.348828	0.733095
TYMP	1.66823	0.0107191	1.12601	2.47155
SAP30L	0.635523	0.0127029	0.444931	0.907757
TRUB2	0.684215	0.0290311	0.486662	0.961961
TEAD3	1.54845	0.0285689	1.04688	2.2903
TMEM158	1.54735	0.0209462	1.06821	2.24141
MSLN	2.44492	0.000839975	1.44669	4.13193
MTSS1L	0.658906	0.0313557	0.450667	0.963368
RRBP1	1.49386	0.0440485	1.01075	2.20788
ACIN1	0.711122	0.0425197	0.511545	0.988564
PSMC5	0.680512	0.04594	0.466321	0.993085
DMAP1	0.609835	0.00695906	0.42582	0.873371
ST3GAL4	1.42265	0.0480548	1.00302	2.01784
FAM174A	0.485073	0.000886163	0.316641	0.743099
AES	0.505977	0.000104534	0.358646	0.71383
EVL	0.652689	0.00799431	0.47619	0.894606
PSMB6	0.692596	0.0405503	0.487331	0.984318
LMNA	1.80495	0.00821937	1.16486	2.79678
C1R	1.57913	0.03938	1.02248	2.43885
TP53I3	1.94683	0.00540207	1.21757	3.11289
PDF	1.89881	0.00280438	1.24692	2.89152
MBD1	0.629298	0.00476544	0.456226	0.868027
CTDNEP1	0.686848	0.0429001	0.477459	0.988065
LUC7L	0.555477	0.000210671	0.407029	0.758067
USP21	0.680136	0.0190712	0.49275	0.938782
FGFRL1	2.11604	0.00026404	1.41463	3.16525
G6PD	1.39002	0.0458719	1.00606	1.92054
LRFN4	1.61938	0.0307957	1.04559	2.50804
RAB40C	0.643767	0.0219285	0.441711	0.938252
RALY	1.5916	0.0343768	1.03479	2.44804
ELL2	0.65152	0.014732	0.461737	0.919306
EMC10	0.512416	0.00180058	0.336733	0.779759
CAMLG	0.664018	0.0115507	0.483263	0.912381
ZNF580	0.542532	0.00408956	0.357383	0.8236
SFSWAP	0.65261	0.0142541	0.463904	0.918079
SDSL	0.664634	0.0174064	0.474629	0.930702
SPAG7	0.634457	0.0212533	0.430795	0.934403
COLGALT1	1.88301	0.00650648	1.19366	2.97046
ABHD8	0.549308	0.00207522	0.375152	0.804313
C19orf48	1.50775	0.0152376	1.08218	2.10068
WDR5	0.684949	0.0381559	0.478951	0.979548
CCDC94	0.625066	0.00908226	0.439153	0.889685
VASP	1.6879	0.0137477	1.11299	2.55979
PLK1	2.1103	0.00131974	1.33785	3.32875
FAM83H	2.06529	0.00216444	1.29919	3.28313
KAT8	0.728201	0.0434884	0.535217	0.99077
LDLR	1.5139	0.0264937	1.04958	2.18363
GPSM2	1.55868	0.0179727	1.07917	2.25124
RHPN1	0.654506	0.00952509	0.475059	0.901736
EPPK1	1.69613	0.00543621	1.16865	2.46169
HK1	1.94621	0.0108642	1.16589	3.24882
AGPS	1.71911	0.0182102	1.09646	2.69535
TTC7A	2.8424	0.000206404	1.6371	4.93511
SGTA	0.656945	0.0181125	0.463661	0.930803
SLC10A3	1.48786	0.0380317	1.02218	2.1657
IL4R	1.72403	0.0136837	1.11815	2.65822
KAT2A	0.597404	0.00668238	0.411711	0.866848
COL5A1	1.73465	0.00877381	1.14898	2.61883
GYS1	1.63747	0.0244982	1.06548	2.51652
NFKB2	1.54072	0.0310485	1.04017	2.28214
SCARA3	1.46771	0.046954	1.00518	2.14308
HDLBP	1.81283	0.00180966	1.24752	2.6343
ACTN4	1.7682	0.00923289	1.15126	2.71577
CNPY2	0.553543	0.00102672	0.388881	0.787928
KRT7	3.16112	0.000649338	1.63139	6.12525
PODXL2	0.634588	0.013397	0.442548	0.909963
ANAPC2	0.554191	0.00198287	0.381251	0.805578
ZSWIM8	0.621807	0.00317906	0.453477	0.85262
SFN	2.60054	0.00475438	1.33941	5.04909
DENND1A	0.528023	0.00628163	0.333989	0.834782
ACADVL	0.641023	0.019583	0.44128	0.93118
B4GALT2	1.696	0.00205465	1.21209	2.3731
PCSK9	1.63089	0.00507307	1.15839	2.29612
GRIPAP1	0.574873	0.000107258	0.434429	0.76072
LAPTM4B	1.61834	0.0185203	1.08411	2.41582
SERPINH1	1.77362	0.00389584	1.20193	2.61722
GTPBP6	0.6567	0.0285744	0.450678	0.956903
C9orf114	0.635566	0.0107076	0.448736	0.90018
CD99L2	0.381261	0.00128164	0.211994	0.685679
BEX1	0.583485	0.00452088	0.402274	0.846326
SIPA1	1.58405	0.0269472	1.05386	2.38095
QDPR	0.422415	0.00318276	0.238255	0.748923
USP11	0.502951	0.000552291	0.340532	0.742836
MYBBP1A	0.724526	0.0498662	0.525037	0.999812
C6orf223	1.42408	0.042063	1.01276	2.00245
RNPEPL1	1.58489	0.0206391	1.07309	2.34079
ANXA11	1.84176	0.0053624	1.19821	2.83094
MRPL37	2.04867	0.000460396	1.37148	3.06022
IDH2	1.56605	0.0165712	1.08507	2.26023
ZNF48	0.687296	0.0307987	0.489043	0.96592
ASPH	1.94656	0.00368253	1.24178	3.05134
EIF4G1	2.05565	0.00494156	1.24375	3.39755
ABCA2	0.645313	0.0172696	0.449961	0.92548
SLC39A1	1.76552	0.00813939	1.15884	2.6898
CAPN10	0.679911	0.0391308	0.471257	0.980949
PRPF6	0.595829	0.00398897	0.418823	0.847642
NFS1	0.621809	0.00692686	0.440442	0.87786
GNB5	0.669968	0.0321233	0.464468	0.96639
SMDT1	0.614813	0.0127139	0.419341	0.901401
MCM5	1.85469	0.00103854	1.28221	2.68277
TRIM41	0.723243	0.0325218	0.537381	0.973388
SDHAF1	0.604708	0.00672115	0.420313	0.869999
HEBP1	1.9213	0.016212	1.12822	3.27189
SLC43A2	0.543486	0.00546178	0.353498	0.835585
CDK5RAP3	0.661549	0.029707	0.455814	0.960143
METRNL	1.84781	0.00667735	1.18572	2.8796
RNASEH2C	0.70336	0.0216411	0.520903	0.949727
COPE	0.620486	0.0109945	0.429514	0.89637
KDM2A	1.55192	0.0492969	1.00135	2.4052
SMARCD1	0.668236	0.00822823	0.495543	0.90111
AFAP1	1.66586	0.0234205	1.07146	2.59
GPANK1	0.525228	0.00125013	0.355228	0.776584
PICALM	1.53977	0.0468264	1.00608	2.35656
NOC4L	0.685547	0.0398513	0.478277	0.982642
NDUFA8	0.620303	0.0108053	0.429665	0.895526
CHST12	0.667533	0.00964067	0.491546	0.906527
PITX1	1.7794	0.00589366	1.18069	2.6817
ZBTB4	0.621228	0.00620834	0.441749	0.873629
SPC24	2.17653	0.000479026	1.40669	3.36769
OGFOD3	0.553812	0.00819663	0.357363	0.858252
SPRYD3	0.568859	0.00153572	0.401259	0.806463
ZCCHC3	0.584121	0.00295866	0.409748	0.8327
ISG15	1.45236	0.0216671	1.05616	1.9972
CLASRP	0.661019	0.0131023	0.476632	0.916736
OXLD1	0.627501	0.0118878	0.436437	0.902208
WWOX	0.546739	0.00692147	0.352755	0.847396
JUP	1.74401	0.0120185	1.12993	2.69182
TAP2	1.78919	0.00280388	1.22167	2.62034
OCIAD2	1.62677	0.0219385	1.07293	2.46652
UPF3A	0.556626	0.000697735	0.396715	0.780995
TSR2	0.583579	0.00227988	0.412903	0.824805
UCK1	0.487159	0.000625112	0.322629	0.735594
SCRN2	0.666905	0.0274797	0.465215	0.956037
ARF3	0.671675	0.0109022	0.494417	0.912484
LSM7	0.630734	0.0213597	0.425991	0.933884
UNC93B1	1.64032	0.0045968	1.16489	2.30977
WNT10B	0.526176	0.0350737	0.289591	0.956042
JUND	0.624224	0.0129843	0.430398	0.905339
FAM72B	2.08096	0.000221757	1.41041	3.07031
AMPD2	0.614361	0.00481121	0.437867	0.861995
TRIP6	2.17438	0.00369837	1.28697	3.6737
IGF2BP2	2.16735	0.00290885	1.3025	3.60643
PKP4	1.58268	0.0359875	1.03047	2.43081
HSD17B10	0.623956	0.0139179	0.428455	0.908663
EEF1A2	0.62339	0.00464866	0.449406	0.864731
FXR2	0.40644	4.33222e-05	0.263984	0.625769
HINT2	0.678182	0.0083868	0.508101	0.905195
PPP1CA	1.76832	0.00791104	1.16109	2.69311
FRA10AC1	0.634467	0.0101754	0.448444	0.897655
PTPN12	1.57135	0.0301724	1.04429	2.36443
C11orf86	1.50198	0.0176945	1.07321	2.10206
NEURL4	0.484021	0.000597471	0.319842	0.732477
PROSER2	1.7973	0.00636635	1.17952	2.73866
NUDT1	1.46853	0.0288372	1.04049	2.07268
POLD1	1.60242	0.0271119	1.05478	2.43441
RAB24	0.611776	0.00567211	0.431899	0.866568
STK11IP	0.533037	0.000188424	0.383121	0.741617
CTSZ	1.61824	0.0408315	1.02027	2.56668
GDI1	0.573613	0.00149761	0.407023	0.808387
CDT1	1.48589	0.0267993	1.04656	2.10964
USF2	0.640073	0.0136751	0.448955	0.91255
PPP1R12C	0.572228	0.00154541	0.405032	0.808442
MCM7	1.45982	0.00965616	1.09614	1.94417
KLF5	2.18395	0.00490824	1.26729	3.76367
ADAM10	1.79966	0.00770302	1.16815	2.77257
UBTF	0.714943	0.0457509	0.514392	0.993684
TMEM259	0.613782	0.00599137	0.433344	0.869352
COPRS	0.570402	0.00674495	0.380005	0.856194
GALK1	1.41595	0.0326871	1.02906	1.94828
ASNA1	0.628402	0.0068019	0.448871	0.879739
ADCK4	0.636333	0.00814383	0.455272	0.889402
SNRNP35	0.463714	0.000108725	0.31422	0.684333
RAD51	2.24316	0.000519389	1.4214	3.54002
PRKCDBP	1.46776	0.0497777	1.00037	2.1535
TNFRSF12A	2.42462	0.00197438	1.38352	4.24912
PCSK1	0.631884	0.0362202	0.411221	0.970955
PGRMC2	0.632552	0.0126905	0.441245	0.906804
FLYWCH2	0.630057	0.00816739	0.447427	0.887231
RALBP1	1.71274	0.0172352	1.09996	2.6669
IFRD2	1.47086	0.0436464	1.01106	2.13977
NDNL2	0.651889	0.00468552	0.484597	0.876933
PPP1R10	0.652146	0.0074468	0.476843	0.891896
ITGB5	2.25445	0.000396929	1.43778	3.53499
ASPSCR1	0.512858	0.0024484	0.332955	0.789965
EBPL	1.44733	0.0482709	1.00281	2.08889
TPBG	1.48088	0.0406642	1.01682	2.15673
FDX1L	0.596376	0.0128864	0.396829	0.896265
SERP1	1.6683	0.00425241	1.17459	2.36953
FAM120C	0.56924	0.00932401	0.372242	0.870494
EHD2	1.66029	0.0197048	1.08423	2.54243
PHGDH	1.52468	0.0190615	1.0716	2.16933
ANAPC7	0.613823	0.0095745	0.424324	0.88795
DTNBP1	0.605063	0.0136433	0.405895	0.901961
GTF2E2	1.53888	0.0279663	1.04774	2.26023
TFCP2	0.656864	0.00819579	0.481024	0.896982
NCCRP1	1.42533	0.0124961	1.0793	1.88229
CTSD	1.55683	0.0159452	1.0862	2.23137
TTC19	0.632543	0.025816	0.42285	0.946225
SLC7A5	1.35471	0.0476118	1.0032	1.82938
SAV1	1.48858	0.0358535	1.02663	2.15841
AJUBA	1.60999	0.0083057	1.13042	2.29302
MDFIC	1.67667	0.0153016	1.10422	2.5459
CD151	1.8148	0.00474668	1.19998	2.74462
STAT5B	0.557331	0.000427659	0.402572	0.771584
RCC2	1.69841	0.0114815	1.12634	2.56103
SH3KBP1	1.53771	0.0465963	1.00651	2.34928
TNNT1	1.57143	0.00892106	1.11989	2.20503
YBX1	1.60928	0.0048441	1.15578	2.24071
FBXL16	0.460113	0.00115558	0.288088	0.734857
LRPAP1	0.521954	0.0043544	0.333836	0.816078
DIAPH1	1.66677	0.0187524	1.08857	2.55207
PHF23	0.665749	0.0169771	0.476698	0.929775
GNL1	0.559995	0.00311984	0.381241	0.82256
ACAP3	0.635214	0.0147476	0.44108	0.914794
IER5	1.55148	0.0153065	1.08788	2.21264
STX16	0.65234	0.00953724	0.472276	0.901056
ARPC1B	2.00165	0.000770054	1.33585	2.99931
SNTB1	1.46829	0.0354149	1.02657	2.10007
TSPYL2	0.338049	5.3966e-05	0.199684	0.572292
NOTCH2NL	1.71106	0.00539551	1.17206	2.49791
EPHA2	1.83231	0.00380612	1.21582	2.7614
CREBL2	0.584936	0.00506345	0.402032	0.851054
PTGFRN	2.03903	0.00342416	1.26537	3.28571
CD3EAP	1.48345	0.0286949	1.0419	2.11213
MXD3	1.68951	0.00892533	1.14037	2.50308
CCDC106	0.571793	0.00115641	0.408143	0.801062
SLC25A28	0.639908	0.017743	0.442428	0.925535
AVEN	1.56939	0.0220272	1.06709	2.30813
CEBPB	1.7072	0.00309904	1.19773	2.43338
HRAS	0.621394	0.0105835	0.431448	0.894963
QSOX2	0.489	0.0011538	0.317648	0.752788
FAM134A	0.710986	0.0378023	0.515311	0.980964
IQCJ-SCHIP1	1.57504	0.0129009	1.10097	2.25322
TSPYL1	0.475573	0.000864355	0.307121	0.736419
PIN1	0.502027	0.000559564	0.339417	0.742543
SSFA2	1.58841	0.0198784	1.07601	2.34481
GNAS	0.426627	0.001271	0.254118	0.716244
AKAP8L	0.541961	0.000577607	0.382366	0.76817
SEPHS1	0.666444	0.0359586	0.456116	0.973761
MYC	1.40239	0.0494428	1.00082	1.96506
PQBP1	0.610499	0.00726106	0.425814	0.875285
EID1	0.611528	0.00275889	0.44317	0.843845
PACSIN3	1.76046	0.00415227	1.19584	2.59168
RMI2	1.78477	0.00526276	1.18817	2.68094
CDK9	0.529617	0.000636171	0.367763	0.762702
KLHDC4	0.550493	0.000836271	0.387832	0.781376
SURF2	0.571049	0.00455424	0.387765	0.840967
MANF	1.48796	0.0144146	1.08228	2.04571
CNOT11	1.57811	0.0376289	1.02644	2.42629
KPNA4	1.91293	0.0070122	1.19379	3.06528
NOTCH2	2.03371	0.00146588	1.31328	3.14933
SNRNP70	0.704864	0.0413988	0.503657	0.986451
C9orf142	0.601563	0.0274711	0.382885	0.945134
FAM89B	1.53287	0.0125202	1.09624	2.14342
HDGF	1.64735	0.0179148	1.0897	2.49036
ERO1L	1.50901	0.031826	1.03642	2.19711
RRS1	1.63355	0.00838709	1.13414	2.35289
ZNF428	0.651583	0.0192442	0.455202	0.932688
PAFAH1B1	0.55928	0.00158343	0.389983	0.80207
YAP1	1.98263	0.0052636	1.22592	3.20641
LRRC59	1.69746	0.00425469	1.18098	2.4398
C19orf33	2.88613	0.00305977	1.43116	5.82025
ERP29	0.461018	0.000873635	0.292208	0.727352
INCENP	2.16084	0.00307619	1.29734	3.59909
EID2	0.583411	0.00243486	0.411776	0.826587
KRT10	0.623912	0.0060488	0.445498	0.873778
CIRBP	0.411714	0.000538085	0.249083	0.68053
WBP1	0.643421	0.0019491	0.486782	0.850465
IRAK1	1.77704	0.001454	1.24732	2.53172
RCCD1	1.50273	0.0343828	1.03041	2.19156
RPS19	1.32654	0.0462205	1.00475	1.7514
TCEA2	0.687746	0.0188202	0.503252	0.939877
CSNK1D	0.627999	0.00468393	0.454918	0.866931
CDV3	1.87615	0.010285	1.16024	3.03381
PAF1	0.575425	0.00108434	0.413075	0.801583
PSMD2	1.62072	0.0293269	1.04975	2.50225
HDAC5	0.398284	5.21776e-05	0.254978	0.622134
GTF2F1	0.601749	0.00138858	0.440742	0.821575
RABL6	0.655936	0.0317165	0.446428	0.963764
PRSS21	1.53171	0.0109384	1.10293	2.12717
NCL	1.61149	0.0132046	1.10493	2.35028
H1FX	0.67241	0.0419438	0.458721	0.985643
MZT2A	1.38651	0.0431428	1.01013	1.90315
BST2	1.45469	0.0249311	1.04835	2.01853
BSG	0.615785	0.00579399	0.436368	0.868969
PITPNA	0.553218	0.000433499	0.397823	0.769312
RDH10	1.50943	0.0260653	1.05031	2.16924
EEF1D	1.58938	0.0106285	1.1139	2.26783
MCM2	2.20748	0.000374845	1.42697	3.41492
MXD4	0.535038	0.00647113	0.341094	0.839258
PRKCSH	0.6372	0.0211463	0.434386	0.934708
FAM129B	2.06463	0.000405431	1.38151	3.08554
YBX3	2.14871	0.00158421	1.33681	3.45371
MXRA7	0.633956	0.0169771	0.436058	0.921668
PPP1R14B	2.11204	0.000303027	1.40781	3.16854
UBE2M	0.631437	0.00797509	0.449599	0.886817

## Sheet: S2
gene	HR	pvalue	lower	upper
RPS6KA4	1.60296	0.0137144	1.10144	2.33284
MVP	2.12801	0.0090356	1.20712	3.75144
RNF25	0.732056	0.0317905	0.550669	0.97319
RAP1GAP2	0.569854	0.00468692	0.385906	0.841483
DACT2	0.615094	0.0144375	0.41671	0.907921
GAA	0.669734	0.0136176	0.487077	0.920889
SBNO2	1.83312	0.00520678	1.19829	2.80427
ANXA6	0.626221	0.00620965	0.447856	0.875624
PRKAR1B	0.569038	0.00519444	0.383195	0.845012
ALKBH7	0.497127	0.00160736	0.322018	0.767459
VAT1	0.740075	0.0348396	0.559576	0.978796
STAT6	1.94132	0.0179211	1.1209	3.36223
HDAC7	1.61115	0.0182234	1.08439	2.39377
PPP1R13L	1.79656	0.00654824	1.17768	2.74066
SIX5	1.69918	0.0205051	1.08512	2.66073
CXXC1	0.699667	0.0372489	0.499973	0.979121
PAQR4	1.73477	0.00984679	1.14177	2.63577
MAN1B1	0.726182	0.0466105	0.529878	0.99521
RBM10	0.646877	0.000810227	0.501321	0.834693
FSCN1	1.56893	0.0219135	1.0674	2.30612
MBD3	0.640462	0.00708698	0.463068	0.885812
SLC44A2	2.01133	0.00340567	1.26001	3.21067
ST14	2.0434	0.0132871	1.16059	3.59772
GPR153	1.48306	0.027622	1.04437	2.10602
PEX16	0.664007	0.0146992	0.477874	0.92264
SSBP4	0.50617	0.000346469	0.348584	0.734997
SLC16A3	1.83149	0.00500835	1.20025	2.79473
DHRS3	1.54606	0.0161998	1.08387	2.20536
ADA	1.72449	0.00491395	1.17963	2.52102
KLC2	0.666727	0.00733427	0.495743	0.896683
FAM46A	0.553528	0.00314052	0.373846	0.81957
FGFR2	1.52885	0.030263	1.04132	2.24464
TRIM8	1.51993	0.025033	1.05389	2.19207
UBXN6	0.702547	0.0238958	0.517173	0.954367
ITPRIPL2	1.77326	0.0166776	1.10938	2.83443
ZNF385A	1.48105	0.0494891	1.00088	2.19158
OSBPL5	1.61871	0.018504	1.08421	2.41672
KIFC1	2.06582	0.00104031	1.33898	3.1872
BCL3	1.54711	0.0302177	1.04262	2.29572
IRF2BP1	0.547644	0.00049831	0.390202	0.768613
ARFGAP1	0.72767	0.0287694	0.547244	0.967583
PLCB3	1.91302	0.00414736	1.22775	2.98078
ZFP36L1	2.38237	0.00091207	1.42625	3.97944
PMM1	0.599047	0.0106059	0.404369	0.887451
SPIRE2	0.676988	0.0403569	0.466239	0.982999
PBXIP1	0.611345	0.00435625	0.435886	0.857432
TNFRSF1A	1.47574	0.0307085	1.03684	2.10044
BCL9L	1.72931	0.0122176	1.12672	2.65419
KCNQ1	1.70443	0.0114635	1.12733	2.57696
TCIRG1	2.56818	0.00170929	1.4245	4.63008
B3GAT3	0.724371	0.0450876	0.52843	0.992965
C12orf10	0.596365	0.00175998	0.431372	0.824467
DGCR6	0.537259	0.00436872	0.350465	0.823613
PKMYT1	2.43483	0.000658971	1.4591	4.06306
SSH3	2.08377	0.00176286	1.31532	3.30116
AHNAK	1.80284	0.00806705	1.16572	2.78817
NISCH	0.682502	0.0141198	0.503056	0.925958
VCL	1.63886	0.0144532	1.1031	2.43481
LIMK1	1.76918	0.00717448	1.16722	2.6816
HECTD3	1.68476	0.0135715	1.11343	2.54927
DVL2	0.674753	0.00712562	0.50664	0.898647
HPDL	1.47686	0.0254391	1.0491	2.07903
TONSL	1.41484	0.0491153	1.00135	1.99909
GALNT2	1.53808	0.0300013	1.04257	2.26909
ICAM5	1.65805	0.00318624	1.18483	2.32026
C7orf50	0.588395	0.00417642	0.409329	0.845797
CKB	0.552032	0.00126412	0.384678	0.792194
BHLHE40	1.8959	0.0104839	1.16164	3.09427
NADK	1.4964	0.0322454	1.03473	2.16404
B4GALNT4	0.509125	0.00551897	0.316054	0.820138
ANKRD9	1.52734	0.0260649	1.05179	2.21792
AGRN	2.12575	0.000933692	1.36009	3.32244
PODXL	1.40467	0.0344484	1.02519	1.92461
PKP3	2.10937	0.00723972	1.22345	3.63682
MYL6B	0.54403	0.00268481	0.365593	0.809559
P4HA3	1.58384	0.00703696	1.13364	2.21283
FLNB	1.55085	0.0265846	1.05229	2.28561
LONP1	0.707452	0.0209209	0.527396	0.94898
RHOD	2.08938	0.00344116	1.27528	3.42319
PLEC	1.72299	0.00710063	1.15947	2.5604
DGCR6L	0.669787	0.0239383	0.472994	0.948456
TP53I13	0.559003	0.00432483	0.374903	0.833508
BMP1	1.56292	0.0233276	1.06253	2.29895
RELA	1.64894	0.0138664	1.10713	2.45591
PTPRF	1.54729	0.0118224	1.10148	2.17353
PACS1	1.64708	0.0113442	1.11932	2.42368
RPP25	1.4816	0.039747	1.0186	2.15507
C1RL	2.4915	0.00223561	1.38763	4.4735
MARK2	1.64715	0.0287861	1.05304	2.57643
WDR18	0.622348	0.00357444	0.45235	0.856234
POLR3GL	0.697237	0.00936055	0.531193	0.915185
FBXW4	0.681623	0.0205661	0.492798	0.9428
FAM83A	1.91195	0.000391329	1.33626	2.73565
POLA2	1.62532	0.011583	1.11475	2.36974
MAP3K10	0.670938	0.00760818	0.500503	0.899411
ITGA5	1.45389	0.0460813	1.00653	2.10009
C16orf74	1.66439	0.00504289	1.16578	2.37625
PTPRS	0.707621	0.0458163	0.503957	0.993593
ZYX	1.63267	0.0204406	1.07869	2.47115
PELP1	0.52513	0.000341895	0.369126	0.747065
MFI2	1.91504	0.00180231	1.27342	2.87993
GTF2IRD1	1.51074	0.0475548	1.00446	2.27221
ATHL1	2.27968	0.000143029	1.49083	3.48592
NPDC1	0.567626	0.00220447	0.395002	0.815692
PKIG	0.522047	0.000750666	0.357726	0.76185
MRPL4	0.693616	0.0285538	0.49992	0.96236
CCNF	1.59907	0.00446237	1.15703	2.20999
NUDT8	1.42648	0.0405012	1.01549	2.00382
VGLL4	1.80637	0.0125875	1.13524	2.87424
B4GALT7	0.689736	0.0172204	0.508095	0.936311
CCDC28B	0.658904	0.0270775	0.455168	0.953834
COL7A1	1.91768	0.00084138	1.30852	2.81043
XAB2	0.718026	0.023688	0.538887	0.956715
QSOX1	1.59903	0.0358304	1.03155	2.4787
TKT	1.63955	0.0093679	1.12916	2.38064
PRRC2C	1.68723	0.0167934	1.09893	2.59046
ALDH3B1	1.9016	0.00471973	1.21761	2.96983
INF2	1.75512	0.0128196	1.12696	2.73343
RXRA	0.685647	0.0256371	0.492216	0.955093
TNKS1BP1	2.4036	0.0018959	1.38208	4.18013
HAGH	0.521964	0.00131457	0.351065	0.776059
EHD1	1.76315	0.00704332	1.16724	2.66331
PIEZO1	1.92082	0.00542033	1.21252	3.04287
NUDT14	0.710539	0.040923	0.512035	0.986
MAP2K2	0.726352	0.0494145	0.52802	0.999181
ACAA1	1.55388	0.0345497	1.03256	2.33841
CBX6	0.704007	0.0241216	0.518929	0.955095
SIL1	0.676487	0.0324292	0.472859	0.967803
SMOX	1.58463	0.0176471	1.08341	2.31772
CAPG	2.01933	0.00840718	1.19732	3.40568
SEZ6L2	0.557672	0.000476876	0.401871	0.773877
STEAP3	1.78854	0.010997	1.14255	2.79978
SURF1	0.528997	0.00119967	0.359839	0.777674
ESRP2	2.05371	0.00275155	1.2822	3.28943
HK2	1.65539	0.0195576	1.08427	2.52734
PACSIN2	1.52918	0.0116741	1.09925	2.12725
NUCB1	0.653104	0.00625456	0.481229	0.886365
TRIP10	1.97632	0.00304064	1.25949	3.10114
SUN2	1.7953	0.0144855	1.12309	2.86984
LENG9	1.49901	0.0311992	1.03723	2.16637
KIAA1522	2.32512	0.000712206	1.42646	3.78995
SLC1A5	1.52412	0.0257775	1.05228	2.20755
IFI27L2	0.662583	0.0199633	0.468467	0.937135
MED11	0.650181	0.0198351	0.45261	0.933994
MCF2L	0.610122	0.0046275	0.433413	0.858877
ERBB2	2.57044	0.000945927	1.46874	4.49852
GTF3C5	0.711995	0.0264576	0.527473	0.961067
P4HTM	0.51935	0.00111339	0.350268	0.770052
OTUD5	0.734576	0.0131048	0.575709	0.937282
H2AFX	1.4948	0.0367517	1.02505	2.17982
ARMC6	0.669405	0.0115185	0.490307	0.913923
MUM1	0.672472	0.0117623	0.493859	0.915684
BCAT2	0.554721	0.000424395	0.399717	0.769834
MISP	1.53235	0.0264421	1.0512	2.23374
TFAP2A	1.58941	0.0104694	1.11471	2.26626
CBX8	0.589391	0.00287709	0.416319	0.834414
LOXL2	1.48335	0.0284546	1.04245	2.11073
BCAM	0.586422	0.00351118	0.409804	0.839158
CDCA4	1.55348	0.0176582	1.07964	2.23529
BAG3	1.54274	0.010572	1.10647	2.15103
RIPK2	1.82748	0.00176406	1.2524	2.66663
FARP1	1.49816	0.0485707	1.00254	2.2388
OPLAH	1.75666	0.0110601	1.13746	2.71292
MED15	1.68189	0.00707468	1.15208	2.45535
RAB11FIP1	1.48496	0.0393141	1.01955	2.16283
MYPN	1.47566	0.00930726	1.10059	1.97855
BRAT1	0.751514	0.0376962	0.574023	0.983886
DDIT4	1.64721	0.0100984	1.12618	2.40931
CTSF	0.732628	0.0496467	0.537001	0.99952
COQ4	0.586244	0.00403056	0.407392	0.843614
PLD3	0.506062	0.00155687	0.331866	0.771693
R3HCC1	0.589624	0.00558234	0.405808	0.856701
MTA2	1.51676	0.0495864	1.00075	2.29884
FBXL19	1.65201	0.0185985	1.08756	2.50942
POLRMT	0.719416	0.0338283	0.530748	0.975151
RPTOR	0.721626	0.027783	0.539638	0.964987
CITED4	1.82008	0.0141794	1.12785	2.93718
REXO4	0.686639	0.00868804	0.518536	0.909239
POLD4	1.92369	0.00510892	1.21689	3.04102
SDC1	1.80348	0.0129372	1.1328	2.87125
DNM2	1.61572	0.0302056	1.04699	2.49341
TSSC4	0.58538	0.0122436	0.385017	0.890012
MRC2	1.60677	0.0197516	1.07841	2.39398
CHCHD6	0.612756	0.0107218	0.420628	0.89264
GTPBP1	1.67557	0.0175853	1.09424	2.56573
VAMP2	0.380707	0.000368733	0.22376	0.647738
SREBF1	0.71995	0.0211192	0.544515	0.951908
TRIM47	1.82129	0.00985026	1.15519	2.87145
FADD	1.72533	0.00972405	1.14106	2.60876
ARMC10	1.84078	0.00507949	1.20125	2.8208
NPR1	0.605635	0.00941487	0.414782	0.884304
RNF149	1.74225	0.00869849	1.15079	2.63771
CNPY4	0.713748	0.0399175	0.517411	0.984587
APLP1	0.523931	0.00315241	0.341129	0.804694
DECR2	1.45002	0.0338192	1.02882	2.04366
GATAD2A	1.5927	0.0243603	1.0621	2.38837
GTPBP2	1.62867	0.0217445	1.07376	2.47033
ZNF579	0.608381	0.00328959	0.436779	0.847404
ZBTB7B	1.53758	0.0337996	1.03348	2.28755
E2F1	1.7387	0.0037937	1.19558	2.52855
NRARP	1.7328	0.00791109	1.15493	2.5998
MTG2	0.711429	0.00468938	0.561872	0.900795
TK1	2.07075	0.00233565	1.2959	3.30891
DCTN3	0.511392	0.000443718	0.351759	0.743469
DNAJB2	0.714686	0.0393259	0.519237	0.983704
TOB2	1.57686	0.0335128	1.03619	2.39966
LRRC8A	1.56523	0.0166815	1.08456	2.25892
LRP8	1.61692	0.0117825	1.11247	2.35012
KRT8	1.81068	0.00825462	1.16553	2.81294
TXNDC15	0.680757	0.0198698	0.492533	0.940913
ZNF358	0.637128	0.0138835	0.444902	0.912408
NENF	0.356528	0.000579482	0.198141	0.641526
PPP1R18	1.55853	0.0188128	1.0763	2.25683
PDLIM7	1.55905	0.0265618	1.053	2.3083
PIM3	1.64991	0.0160889	1.09744	2.4805
CA9	1.66336	0.0095268	1.13219	2.44371
PNPLA6	0.754605	0.0469426	0.5716	0.996202
MCM8	1.45931	0.0472332	1.00463	2.11977
SMOC1	0.582589	0.00904611	0.388314	0.87406
CTDSP1	1.7217	0.0154992	1.10891	2.67315
RANBP3	0.671846	0.00397353	0.512543	0.880663
USB1	1.56607	0.0407057	1.01915	2.40648
TERF2IP	0.637889	0.0071817	0.459611	0.885319
FBXO31	0.6402	0.00399892	0.472525	0.867374
SLC2A11	0.628972	0.0188973	0.427079	0.926304
AKT1S1	0.682917	0.00419441	0.525999	0.886647
RAB26	0.583666	0.0139304	0.380004	0.89648
C17orf59	0.479252	0.00121311	0.306956	0.748258
JOSD1	1.92865	0.00259535	1.25786	2.95714
TTYH3	1.57337	0.0156963	1.0893	2.27256
DVL1	1.54887	0.0148529	1.08925	2.20243
PIK3R2	0.626732	0.025318	0.416155	0.943862
MPST	1.48734	0.0142719	1.08269	2.04323
STXBP1	0.483441	0.00108403	0.312619	0.747602
SLC25A11	0.548548	0.000888443	0.384972	0.781627
ITPR3	2.46155	0.00188062	1.3949	4.34385
CFL1	1.67337	0.0187602	1.08926	2.5707
SAFB2	0.698121	0.011257	0.528744	0.921755
FRAT2	1.5953	0.0115715	1.11017	2.29242
PRR13	1.47888	0.0496193	1.00065	2.18565
CAPN2	1.6851	0.00942234	1.13644	2.49865
WRAP53	0.552385	0.00156928	0.382339	0.79806
TAPBP	1.65318	0.0214756	1.07705	2.53748
SPTBN2	1.72121	0.0105003	1.13553	2.60896
PMEPA1	1.64957	0.0115369	1.11869	2.43238
G6PC3	0.547253	0.0021727	0.372219	0.804596
MFSD10	1.62787	0.0205953	1.07765	2.459
TRAF7	1.67299	0.00953987	1.13371	2.46879
ARRB2	0.694277	0.0419369	0.488478	0.986781
CD320	0.509195	0.00323605	0.324913	0.797996
NDUFB8	0.698513	0.0465222	0.490624	0.994489
RNMTL1	0.596155	0.0046419	0.416705	0.852882
ADAM15	1.58782	0.0245037	1.06125	2.37567
ISG20	1.45923	0.0475256	1.00413	2.12059
LY6E	1.64106	0.0109421	1.12053	2.4034
PVR	0.641035	0.00348822	0.475669	0.863891
EPHB4	1.84325	0.00625722	1.18902	2.85744
QTRT1	0.591947	0.0096207	0.39802	0.880362
RAB17	0.737237	0.0457044	0.546691	0.994197
YBEY	0.625154	0.00970861	0.43789	0.892501
CYBA	1.61128	0.0233854	1.06676	2.43374
REPIN1	0.693668	0.0248533	0.503953	0.954803
RARG	1.57801	0.024691	1.05985	2.3495
GALNT7	1.77122	0.00757513	1.16427	2.69459
PFKM	0.701367	0.0145102	0.527741	0.932117
TYRO3	1.587	0.0148518	1.09445	2.30123
PABPC4	1.56769	0.00451222	1.14948	2.13804
PLCD3	1.92249	0.00223794	1.2643	2.92333
CEP170B	1.57916	0.0370988	1.02771	2.42652
SOX12	0.621768	0.00940695	0.434383	0.889987
TEAD4	1.84326	0.00741276	1.17812	2.88392
DPH1	0.634257	0.00699453	0.455588	0.882993
CHAF1A	1.44106	0.0458735	1.00672	2.06279
HMGA1	1.59579	0.00557716	1.14668	2.22081
CDC42EP1	2.04972	0.00568158	1.23254	3.40872
RETSAT	1.62079	0.0165927	1.09179	2.4061
CIB1	1.61839	0.00965472	1.12392	2.33041
PLXNA1	1.75717	0.0123263	1.13002	2.73238
USH1C	0.676696	0.0256791	0.480169	0.953659
CITED2	0.646501	0.020357	0.447214	0.934594
ITGA3	1.87815	0.00205908	1.25785	2.80433
CAPN1	2.05008	0.00229858	1.29222	3.25242
C5AR2	1.50277	0.0127074	1.09083	2.07026
FN3K	0.444399	0.000142233	0.29262	0.674903
CHID1	0.489392	0.00274101	0.306613	0.78113
ACTR3	1.61177	0.0205289	1.07624	2.41378
PTGES2	0.681374	0.0256385	0.486468	0.954369
CD99	0.701172	0.0441486	0.496235	0.990745
NECAB3	0.606193	0.00807966	0.418553	0.877953
EGFL7	0.600609	0.00485334	0.421234	0.856369
PTOV1	0.546541	0.00027681	0.394633	0.756924
NAT9	0.646584	0.0102157	0.463568	0.901854
KIAA1279	0.726501	0.0280503	0.546287	0.966167
COL5A2	1.55628	0.0214123	1.06769	2.26847
SENP3	0.531105	0.00132764	0.360892	0.781597
TSEN54	0.65469	0.00934316	0.475682	0.901062
SOX4	1.69461	0.00564723	1.1664	2.46203
ACSF2	1.73456	0.0062543	1.16876	2.57424
RCC1	1.85993	0.00400731	1.21882	2.83828
SYT12	1.5612	0.0133061	1.0972	2.22142
BAK1	1.85117	0.00560676	1.19731	2.86212
DGKZ	0.713232	0.0285509	0.527055	0.965174
PMPCA	0.576917	7.90054e-05	0.439037	0.758098
TYMP	1.88125	0.00354356	1.23024	2.87675
TRUB2	0.666017	0.00779505	0.493702	0.898476
TEAD3	1.82342	0.00584131	1.18957	2.79501
MSLN	2.30239	0.00183393	1.36257	3.89043
TNIP2	1.55635	0.0352913	1.03095	2.3495
MTSS1L	0.709947	0.0414208	0.510786	0.986763
RRBP1	1.52845	0.0302252	1.04139	2.24331
PSMC5	0.656306	0.0163455	0.465387	0.925545
DMAP1	0.719473	0.0489677	0.518413	0.998511
BNIP2	1.52868	0.0347008	1.03099	2.26662
FAM174A	0.563706	0.00216174	0.390811	0.813091
HSPBP1	0.640474	0.00255602	0.479492	0.855502
AES	0.62445	0.00144963	0.467343	0.834372
PSMB6	0.572441	0.00117378	0.408704	0.801774
LMNA	1.60668	0.0259526	1.05849	2.43878
C1R	1.60129	0.0367726	1.02935	2.49101
TP53I3	1.85827	0.00761803	1.17884	2.92927
CTDNEP1	0.682579	0.0069964	0.517165	0.9009
FGFRL1	2.06393	0.00045838	1.37616	3.09544
G6PD	1.41434	0.0404348	1.01522	1.97036
RALY	1.51272	0.0466076	1.00624	2.27415
ELL2	0.699656	0.0266506	0.510185	0.959491
EMC10	0.508435	0.000231999	0.354678	0.728847
LASP1	1.66477	0.0209376	1.08011	2.56589
AVPI1	1.45253	0.031244	1.03419	2.04009
CAMLG	0.732582	0.0351429	0.548437	0.978558
ZNF580	0.555504	0.00158589	0.385705	0.800052
SDSL	0.581835	0.003986	0.402434	0.84121
SPAG7	0.653754	0.0141042	0.465612	0.917917
COLGALT1	1.82183	0.00731681	1.17527	2.8241
ABHD8	0.595598	0.00207127	0.428288	0.828267
WDR5	0.63837	0.00445053	0.468546	0.869747
TPGS1	0.628632	0.00453377	0.456233	0.866176
CCDC94	0.616302	0.00518865	0.438928	0.865355
VASP	1.7283	0.0137165	1.11855	2.67045
ALDOA	1.47245	0.0428284	1.01258	2.14118
PLK1	2.08411	0.00110584	1.34062	3.23995
FAM83H	1.74686	0.0107224	1.13808	2.6813
LDLR	1.56986	0.018816	1.07758	2.28702
GPSM2	1.80527	0.00173871	1.24732	2.61278
EPPK1	1.702	0.00603031	1.16445	2.4877
HK1	1.65406	0.0305374	1.04838	2.60966
AGPS	1.65572	0.0206217	1.08037	2.53747
TTC7A	1.99876	0.00260461	1.27344	3.13718
SGTA	0.708344	0.0185373	0.531611	0.943833
SLC10A3	1.64028	0.0183776	1.08711	2.47494
IL4R	1.90905	0.00698053	1.19344	3.05377
COL5A1	1.70303	0.0096897	1.13769	2.54929
NFKB2	1.70631	0.0157095	1.10604	2.63235
HDLBP	1.74502	0.00111282	1.24865	2.43871
ACTN4	1.69019	0.0148345	1.10808	2.5781
CNPY2	0.534618	0.000466375	0.376464	0.759214
KRT7	2.5652	0.00170836	1.42392	4.62123
CD68	1.65991	0.00802609	1.14122	2.41435
PODXL2	0.574338	0.0051414	0.389466	0.846965
ANAPC2	0.692022	0.0159055	0.513042	0.93344
SFN	2.81654	0.00549186	1.35605	5.85
DENND1A	0.617245	0.00678558	0.435263	0.875313
B4GALT2	1.46603	0.0130791	1.08374	1.98318
PCSK9	1.58065	0.00743017	1.13046	2.21014
LAPTM4B	1.48625	0.0463655	1.0064	2.19489
SERPINH1	1.59087	0.0100862	1.11695	2.26588
GTPBP6	0.666212	0.0298478	0.461797	0.96111
C9orf114	0.697537	0.00869626	0.532981	0.9129
CD99L2	0.454049	0.0020822	0.274647	0.750637
BEX1	0.519396	0.0011839	0.349575	0.771714
SIPA1	1.5157	0.0407688	1.01762	2.25756
QDPR	0.413064	0.00293723	0.230664	0.739699
USP11	0.603715	0.00239525	0.435868	0.836197
C6orf223	1.6711	0.00755413	1.14654	2.43566
RNPEPL1	1.66082	0.0150437	1.10335	2.49995
ANXA11	1.60625	0.018289	1.08359	2.38101
MRPL37	1.68802	0.00525342	1.16871	2.43808
IDH2	1.56601	0.019712	1.07414	2.28312
ZNF48	0.676256	0.0121436	0.498129	0.918078
ASPH	1.68465	0.0103188	1.13091	2.50954
EIF4G1	1.9093	0.00689099	1.19437	3.05218
ABCA2	0.705739	0.0320833	0.513144	0.970618
SLC39A1	1.66332	0.0159714	1.09959	2.51604
NDUFB7	0.544378	0.00348514	0.362005	0.81863
CLINT1	1.67778	0.0175706	1.09455	2.57177
PRPF6	0.664613	0.00204887	0.512593	0.861719
GNB5	0.685088	0.0316861	0.485173	0.96738
SMDT1	0.575553	0.0104557	0.377078	0.878494
PTDSS2	0.663584	0.0225779	0.466471	0.943988
ENAH	1.45465	0.0330928	1.03053	2.05333
MCM5	1.58148	0.0101702	1.11494	2.24323
ALPI	1.34585	0.0146144	1.06036	1.7082
SDHAF1	0.566578	0.00135935	0.400205	0.802116
HEBP1	1.57326	0.0482403	1.00351	2.46649
SLC43A2	0.548677	0.00282995	0.369987	0.813666
TIMM13	0.584049	0.00619594	0.397391	0.858383
METRNL	1.58283	0.0265633	1.05485	2.37506
RNASEH2C	0.753264	0.0322712	0.581168	0.976322
COPE	0.666979	0.0149621	0.481325	0.924242
KDM2A	1.64848	0.0203507	1.08062	2.51474
APOL2	1.53337	0.0170204	1.07936	2.17835
AFAP1	1.55952	0.0317178	1.03966	2.33932
GPANK1	0.691243	0.0490849	0.478525	0.998521
PICALM	1.6027	0.0230986	1.06689	2.4076
NOC4L	0.662276	0.0168994	0.472292	0.928683
NDUFA8	0.638251	0.00531927	0.465429	0.875246
CHST12	0.667944	0.00761271	0.496625	0.898363
PITX1	1.99216	0.00261472	1.27175	3.12065
ZBTB4	0.724055	0.0235319	0.547534	0.957484
DCXR	0.536051	0.00724115	0.340075	0.844961
SPC24	1.7764	0.00391057	1.20234	2.62454
OGFOD3	0.466	0.00104116	0.295242	0.735517
SPRYD3	0.644705	0.00311827	0.481894	0.862523
ZCCHC3	0.643049	0.00555812	0.470651	0.878595
C1orf122	0.629395	0.0162045	0.431525	0.917996
OXLD1	0.64625	0.00688214	0.470863	0.886964
JUP	1.95731	0.00404144	1.23829	3.09385
TAP2	2.02948	0.000430133	1.36859	3.00951
OCIAD2	1.6723	0.0176233	1.09371	2.55695
UPF3A	0.695576	0.0125089	0.523141	0.924848
TSR2	0.703212	0.0155334	0.52872	0.935291
UCK1	0.552602	0.00194252	0.379748	0.804137
DOLK	0.637914	0.00509941	0.465728	0.873761
LSM7	0.622035	0.00443472	0.448532	0.862653
UNC93B1	1.59686	0.00880324	1.12508	2.26648
JUND	0.645523	0.0206321	0.445607	0.93513
FBLN1	1.4726	0.0460409	1.00682	2.15387
FAM72B	1.75184	0.00145934	1.24035	2.47426
TRIP6	1.85534	0.00976625	1.16098	2.96499
FADS2	0.655816	0.0278359	0.450323	0.95508
IGF2BP2	2.47871	0.00143423	1.41851	4.33131
LRP11	0.683645	0.0442434	0.471971	0.990253
PKP4	1.65497	0.0212139	1.07816	2.54037
HSD17B10	0.598877	0.00408185	0.422058	0.849774
EEF1A2	0.660864	0.0126601	0.477197	0.915223
FXR2	0.535056	0.000185071	0.385488	0.742655
HINT2	0.660472	0.00704168	0.488467	0.893045
PPP1CA	1.63347	0.0158023	1.09659	2.4332
WDR34	0.703052	0.0311136	0.510344	0.968527
STX6	1.5523	0.0389533	1.02255	2.35649
PTPN12	1.64591	0.0131768	1.10996	2.44066
C11orf86	1.69484	0.00393442	1.18407	2.42593
NEURL4	0.588882	0.00292845	0.415459	0.834697
NUPR1	1.65948	0.0142724	1.10668	2.48843
AK4	1.84537	0.0088294	1.16661	2.91905
GDI1	0.69036	0.00670385	0.528131	0.902422
USF2	0.669498	0.00527358	0.505047	0.887498
PPP1R12C	0.737531	0.0410546	0.550723	0.987705
KLF5	2.59645	0.00405872	1.35439	4.97754
ADAM10	1.67574	0.0161529	1.10033	2.55207
MSRB2	0.663996	0.0267264	0.462212	0.95387
COPRS	0.43687	0.000654982	0.271333	0.703401
MPZL1	1.55424	0.0378887	1.02497	2.35682
ASNA1	0.729601	0.0203948	0.558944	0.952362
ADCK4	0.736924	0.0466293	0.545536	0.995455
SNRNP35	0.544487	0.000641819	0.38405	0.771947
RAD51	2.02349	0.00164236	1.30478	3.13808
TNFRSF12A	2.08358	0.0047358	1.25193	3.46767
PCSK1	0.523762	0.00885993	0.322713	0.850063
FLYWCH2	0.643714	0.00326195	0.479999	0.863269
RALBP1	1.5168	0.045869	1.00767	2.28316
METRN	0.667593	0.0198134	0.475209	0.937862
YIF1A	0.708561	0.0360673	0.513425	0.977863
ITGB5	1.93166	0.00216119	1.26828	2.94204
ASPSCR1	0.487731	0.000400083	0.327747	0.725808
NAT14	0.607345	0.00576532	0.426278	0.865323
TPBG	1.61911	0.0177546	1.08707	2.41153
FDX1L	0.554045	0.00238182	0.378523	0.810959
SERP1	1.54991	0.00377656	1.15218	2.08492
FAM120C	0.564797	0.00739853	0.371819	0.857931
EHD2	1.56268	0.0287803	1.04733	2.33162
ESRRA	1.5104	0.024508	1.05444	2.16353
GTF2E2	1.5085	0.031086	1.03808	2.19209
NCCRP1	1.58932	0.000963879	1.20708	2.0926
TTC19	0.627391	0.0126555	0.434897	0.905088
SAV1	1.68091	0.00582203	1.16209	2.43135
LGR4	1.54454	0.0231787	1.06126	2.2479
AJUBA	1.60015	0.0118364	1.10964	2.30749
MDFIC	1.62787	0.0180364	1.08701	2.43784
C19orf60	0.639372	0.0139216	0.447657	0.91319
CD151	1.74999	0.00858731	1.15288	2.65636
STAT5B	0.724518	0.0267468	0.544782	0.963552
RCC2	1.86301	0.00455114	1.21213	2.8634
SH3KBP1	1.60587	0.0288252	1.05017	2.45561
TNNT1	1.47215	0.0271657	1.04458	2.07472
YBX1	1.41069	0.0192988	1.05743	1.88197
FBXL16	0.401746	0.00105564	0.232783	0.69335
LRPAP1	0.498535	0.00252152	0.317359	0.783143
DIAPH1	1.84827	0.00925231	1.16377	2.93536
PHF23	0.715978	0.0146616	0.54749	0.936318
GNL1	0.670401	0.0133404	0.488408	0.920208
IER5	1.51917	0.0185538	1.07256	2.15173
ESYT2	1.62468	0.0402973	1.0217	2.58353
ARPC1B	1.6779	0.0101732	1.13069	2.48993
TSPYL2	0.485544	0.000475631	0.32376	0.72817
NOTCH2NL	1.94075	0.000591807	1.32946	2.83311
EPHA2	1.88356	0.00325053	1.23552	2.8715
CREBL2	0.721838	0.0465778	0.52363	0.995073
C19orf68	0.723564	0.0391033	0.532082	0.983955
PTGFRN	1.82572	0.0075819	1.17364	2.84011
MXD3	2.05324	0.000625695	1.35955	3.10088
CCDC106	0.599428	0.00111977	0.440605	0.8155
PCBP1	1.7618	0.0483594	1.00409	3.0913
DDRGK1	0.687469	0.0442339	0.477204	0.990379
CEBPB	1.59751	0.0112548	1.11206	2.29486
STK24	1.7229	0.0284313	1.05911	2.80271
HRAS	0.596297	0.0016927	0.431801	0.823459
QSOX2	0.588234	0.00255943	0.41668	0.830421
TSPYL1	0.602853	0.00517873	0.42279	0.859601
PIN1	0.535035	0.000202121	0.38471	0.744098
LAGE3	0.676964	0.0215348	0.485383	0.944162
SSFA2	1.81306	0.00280331	1.22726	2.67848
GNAS	0.511583	0.00233843	0.332248	0.787715
NDUFS6	0.569948	0.00665516	0.379736	0.855436
TTLL12	1.44891	0.0362776	1.02399	2.05017
SEPHS1	0.665039	0.00941957	0.488788	0.904844
TMEM203	0.677303	0.0171927	0.491565	0.933224
PQBP1	0.662474	0.0128966	0.478865	0.916484
EID1	0.718268	0.0264623	0.536254	0.962062
PACSIN3	1.47701	0.0316997	1.03476	2.10828
RMI2	1.58448	0.0195309	1.07677	2.33159
EDF1	0.548015	0.00758277	0.352416	0.852176
CDK9	0.691089	0.0137273	0.515121	0.927168
KLHDC4	0.701149	0.0207745	0.518921	0.947369
SURF2	0.419588	0.000109964	0.270195	0.651582
STX4	1.4889	0.045933	1.00721	2.20096
MBD2	1.61359	0.017506	1.08737	2.39446
GADD45GIP1	0.652877	0.0371245	0.437236	0.974869
CNOT11	1.74267	0.0158961	1.10956	2.73706
KPNA4	1.81213	0.00925367	1.1581	2.83551
NOTCH2	2.076	0.00116792	1.33573	3.22653
TMEM160	0.561624	0.00224524	0.387916	0.813118
C9orf142	0.590522	0.00931194	0.39702	0.878335
FAM50A	0.734243	0.0352843	0.550716	0.97893
HDGF	1.56879	0.0258887	1.05564	2.33137
ERO1L	1.70178	0.00486488	1.17539	2.4639
ZNF428	0.548567	0.00214128	0.373888	0.804854
PAFAH1B1	0.703692	0.0191644	0.524418	0.94425
YAP1	2.11327	0.00295188	1.29035	3.46103
LRRC59	1.54097	0.00787988	1.12015	2.1199
C19orf33	2.12599	0.006789	1.23139	3.67051
ERP29	0.456062	0.000569834	0.291787	0.712825
INCENP	2.58443	0.000515876	1.51219	4.41694
ENDOG	0.627409	0.0206812	0.422724	0.931202
THOP1	0.661122	0.0129158	0.477085	0.916151
EID2	0.613581	0.00291941	0.444807	0.846394
KRT10	0.671466	0.0222115	0.477271	0.944675
MRPS26	0.608319	0.00395311	0.433829	0.852989
CIRBP	0.492137	0.0022609	0.312214	0.775746
IRAK1	1.4929	0.0294598	1.04081	2.14136
RCCD1	1.6341	0.00670344	1.14577	2.33054
TCEA2	0.715564	0.0203799	0.539282	0.94947
CDV3	1.67293	0.0231466	1.07302	2.60825
PPAN-P2RY11	0.568377	0.021191	0.351529	0.91899
MRPL41	0.566479	0.00667029	0.375723	0.854084
PAF1	0.663819	0.00128312	0.51728	0.851872
HDAC5	0.572227	0.00234492	0.399396	0.819848
GTF2F1	0.703513	0.00889041	0.540574	0.915564
RABL6	0.60012	0.0025039	0.430975	0.835649
PRSS21	1.56012	0.0130466	1.09814	2.21647
ZFP91	1.71512	0.0202277	1.08777	2.70427
NCL	1.44452	0.038935	1.01886	2.04802
BST2	1.45399	0.0328003	1.03108	2.05035
BSG	0.68579	0.00791534	0.519153	0.905915
PITPNA	0.700304	0.00751364	0.539326	0.909331
RDH10	1.82657	0.00190997	1.2486	2.67206
HLA-C	1.47236	0.0242704	1.05158	2.06151
MCM2	1.7265	0.00851783	1.14942	2.59331
MXD4	0.559873	0.00602737	0.37009	0.846978
PRKCSH	0.719954	0.0498328	0.518459	0.99976
FAM129B	1.84334	0.00225651	1.24497	2.72929
YBX3	2.11112	0.00127285	1.34002	3.32594
MXRA7	0.587045	0.00655706	0.399845	0.861887
PPP1R14B	1.8239	0.00252925	1.23482	2.694
UBE2M	0.652226	0.000563233	0.511585	0.831531

## Sheet: S3
probe	class	dirct
APLP1	CS1	up
BEX1	CS1	up
SMOC1	CS1	up
FBXL16	CS1	up
CD99L2	CS1	up
RAB26	CS1	up
STXBP1	CS1	up
GNAS	CS1	up
TSPYL2	CS1	up
CITED2	CS1	up
PLD3	CS1	up
LDOC1	CS1	up
PTPRS	CS1	up
STC2	CS1	up
P4HTM	CS1	up
TP53I13	CS1	up
CLU	CS1	up
CBX6	CS1	up
CIRBP	CS1	up
FAM174A	CS1	up
USP11	CS1	up
PMM1	CS1	up
HDAC5	CS1	up
GNAI1	CS1	up
PKIG	CS1	up
SOX12	CS1	up
SLC43A2	CS1	up
LRPAP1	CS1	up
EVL	CS1	up
CCDC106	CS1	up
SFN	CS2	up
SELENBP1	CS2	up
KAZALD1	CS2	up
CDC42EP1	CS2	up
ALDH2	CS2	up
SLC1A5	CS2	up
SLC29A2	CS2	up
FRAT2	CS2	up
RDH10	CS2	up
RPP25	CS2	up
NFKB2	CS2	up
MVP	CS2	up
TRADD	CS2	up
RILP	CS2	up
LMNA	CS2	up
CARD10	CS2	up
TM9SF3	CS2	up
ADAM15	CS2	up
FAM160A2	CS2	up
PNKD	CS2	up
MPZL1	CS2	up
NANS	CS2	up
CCHCR1	CS2	up
PLEKHJ1	CS2	up
HEBP2	CS2	up
GTF2E2	CS2	up
KLC4	CS2	up
TAF10	CS2	up
FAM83A	CS3	up
C16orf74	CS3	up
PMEPA1	CS3	up
C19orf33	CS3	up
CASP14	CS3	up
PODXL	CS3	up
STEAP3	CS3	up
FSCN1	CS3	up
FLNA	CS3	up
COL5A1	CS3	up
PPL	CS3	up
ZFP36L1	CS3	up
TK1	CS3	up
LY6E	CS3	up
PLXNA1	CS3	up
PDLIM7	CS3	up
NOTCH2	CS3	up
ALDH3B1	CS3	up
PACSIN3	CS3	up
UNC93B1	CS3	up
ADA	CS3	up
GLIS2	CS3	up
MDFIC	CS3	up
MRC2	CS3	up
GPC1	CS3	up
SPTBN2	CS3	up
GAS1	CS3	up
TMEM158	CS3	up
AHNAK	CS3	up
LOXL2	CS3	up

## Sheet: S4
C1
	setSize	enrichmentScore	NES	pvalue	p.adjust	qvalues	rank	leading_edge	core_enrichment
HALLMARK_PANCREAS_BETA_CELLS	40	0.75787	2.2608	0.00266667	0.0045977	0.00125832	1234	tags=50%, list=7%, signal=47%	PCSK2/CHGA/ABCC8/SCGN/INSM1/NKX2-2/PCSK1/NEUROD1/PAK3/ISL1/GCK/PAX6/MAFB/NKX6-1/STXBP1/DPP4/DCX/FOXA2/AKT3/HNF1A
HALLMARK_HEDGEHOG_SIGNALING	35	0.539382	1.57243	0.0177215	0.0253165	0.00692871	784	tags=26%, list=4%, signal=25%	SCG2/RTN1/CRMP1/NRCAM/NKX6-1/SLIT1/CDK5R1/VLDLR/L1CAM
HALLMARK_SPERMATOGENESIS	133	0.408909	1.51558	0.00324675	0.0052367	0.0014332	1747	tags=16%, list=9%, signal=14%	PCSK1N/SCG3/SCG5/CNIH2/CLGN/IL13RA2/SNAP91/PACRG/TEKT2/MEP1B/DDX25/CCNA1/POMC/ADCYAP1/ZC2HC1C/PEBP1/HSPA4L/CHRM4/RAD17/MLF1/NPHP1
C2
	setSize	enrichmentScore	NES	pvalue	p.adjust	qvalues	rank	leading_edge	core_enrichment
HALLMARK_CHOLESTEROL_HOMEOSTASIS	73	0.490459	1.80492	0.00454545	0.0270563	0.018797	2244	tags=45%, list=12%, signal=40%	ANXA13/LGALS3/S100A11/ANTXR2/LDLR/ETHE1/TMEM97/ACSS2/PPARG/PLAUR/FDFT1/EBP/CXCL16/ATF3/HSD17B7/SEMA3B/MVD/ACAT2/HMGCS1/IDI1/FDPS/PCYT2/CD9/STARD4/SREBF2/DHCR7/GUSB/SCD/PMVK/SQLE/LGMN/ADH4/TNFRSF12A
HALLMARK_XENOBIOTIC_METABOLISM	195	0.39414	1.61924	0.00757576	0.0270563	0.018797	2230	tags=31%, list=12%, signal=27%	CYP2S1/NQO1/ALDH3A1/VNN1/ADH1C/CYP2C18/HSD17B2/GCKR/ABCC3/REG1A/RBP4/FBP1/AKR1C3/ALDH2/SLC1A5/FABP1/CYP2J2/CA2/HNF4A/TMEM97/IRF8/PYCR1/RETSAT/GSTM4/CYP27A1/CFB/ENTPD5/HES6/SMOX/ASL/CASP6/FAS/IGFBP1/CYP4F2/GSTO1/PSMB10/ETS2/BLVRB/SLC35D1/CES1/IDH1/GSR/TMEM176B/AHCY/ACSM1/CAT/DDAH2/DDC/NDRG2/AP4B1/JUP/PROS1/CYB5A/ALAS1/CBR1/EPHA2/GSS/XDH/KYNU/ITIH4
HALLMARK_FATTY_ACID_METABOLISM	154	0.398414	1.59816	0.00636943	0.0270563	0.018797	2144	tags=23%, list=12%, signal=20%	HMGCS2/ALDH3A1/VNN1/ADH1C/ACSS1/ACSL5/FABP2/DHCR24/FABP1/CA2/REEP6/RETSAT/S100A10/HSD17B7/ACAT2/HMGCS1/SUCLG2/MGLL/FH/HPGD/IDI1/CBR3/HIBCH/ACADS/ODC1/IDH1/ECI2/HSD17B11/ME1/PRDX6/ENO3/CBR1/NTHL1/SDHC/GPD1
HALLMARK_MYC_TARGETS_V2	58	0.442639	1.55172	0.0131579	0.0411184	0.0285665	3058	tags=38%, list=17%, signal=32%	HK2/SLC29A2/TMEM97/PLK1/PUS1/SORD/DCTPP1/NDUFAF4/TFB2M/PPRC1/TBRG4/NOP16/RRP9/HSPE1/WDR43/SLC19A1/NIP7/NOP2/IMP4/DDX18/MYC/NOLC1
C3
	setSize	enrichmentScore	NES	pvalue	p.adjust	qvalues	rank	leading_edge	core_enrichment
HALLMARK_EPITHELIAL_MESENCHYMAL_TRANSITION	197	0.792479	2.196	0.000999001	0.00195984	0.00067363	2134	tags=70%, list=12%, signal=62%	DKK1/TGM2/LAMC2/SPP1/COL7A1/SNAI2/TGFBI/PMEPA1/TFPI2/CXCL6/COL11A1/FN1/FSTL3/VCAM1/AREG/MXRA5/SERPINE1/VCAN/POSTN/COL6A3/NT5E/MFAP5/THBS1/MMP2/LAMA3/COL1A1/TNC/COL3A1/LOX/FLNA/MMP14/COL5A1/THBS2/COMP/IGFBP3/CXCL8/COL1A2/COL12A1/TNFRSF12A/FAP/CTHRC1/ADAM12/COL5A2/MATN3/NOTCH2/PLOD2/SPOCK1/CXCL1/CD44/GREM1/EMP3/NNMT/FSTL1/CRLF1/GPC1/PTHLH/LGALS1/CDH11/GAS1/ITGA2/INHBA/ITGB1/LOXL2/FBN1/COL6A2/SDC1/P…
HALLMARK_INTERFERON_GAMMA_RESPONSE	198	0.686583	1.90333	0.000999001	0.00195984	0.00067363	3872	tags=67%, list=21%, signal=54%	PTGS2/VCAM1/TNFAIP2/LY6E/IFI44/TNFAIP6/SERPING1/ICAM1/CD40/C1S/IFI44L/IFI27/MT2A/ISG15/XAF1/PIM1/BST2/C1R/CFH/STAT1/IFIT2/CXCL9/SAMD9L/CCL2/IFIT3/GBP4/CXCL10/IFIT1/MX1/RIPK2/RSAD2/SSPN/HLA-DRB1/PSMB9/CFB/PARP14/TNFSF10/EPSTI1/NMI/LATS2/TNFAIP3/DDX60/NAMPT/UBE2L6/TAP1/IL4R/HLA-DQA1/FPR1/CASP4/SOD2/IFITM2/CIITA/OAS2/CASP8/IFITM3/SECTM1/RTP4/HIF1A/IFIH1/MYD88/IRF7/HLA-DMA/RNF213/PLSCR1/CCL5/CD86/CD7…
HALLMARK_INFLAMMATORY_RESPONSE	198	0.671444	1.86136	0.000999001	0.00195984	0.00067363	3407	tags=59%, list=18%, signal=49%	DCBLD2/CXCL6/EREG/MET/AXL/SERPINE1/MMP14/IL18/F3/LY6E/GNA15/CXCL8/PCDH7/P2RY2/TNFAIP6/SPHK1/ICAM1/EMP3/CD40/IRAK2/ADM/INHBA/HAS2/HRH1/ITGB8/OSMR/OLR1/PLAUR/LIF/GPR132/IFITM1/ITGA5/ROS1/BST2/CLEC5A/NOD2/RGS1/CXCL9/ITGB3/LAMP3/CCL2/MARCO/CXCL10/IL1R1/EDN1/ADORA2B/RIPK2/CSF1/PDPN/TNFSF10/CX3CL1/SGMS2/NMI/TPBG/GPR183/NAMPT/IL4R/FPR1/APLNR/TNFSF9/PTPRE/RASGRP1/RTP4/CD70/HIF1A/TLR3/IRF7/CCL22/CCL5/TLR2…
HALLMARK_HYPOXIA	191	0.655504	1.81208	0.000999001	0.00195984	0.00067363	2788	tags=50%, list=15%, signal=43%	ANGPTL4/TGM2/TGFBI/CAV1/SLC2A1/S100A4/CP/SERPINE1/LOX/COL5A1/F3/IGFBP3/PKP1/DDIT4/CHST3/ANXA2/TGFB3/LDHA/GPC1/ADM/SULT2B1/PLAUR/SLC2A3/MT2A/EGFR/BHLHE40/TMEM45A/PIM1/SDC4/ACKR3/ETS1/KLF7/ERRFI1/ENO1/AKAP12/TES/P4HA1/ADORA2B/BGN/PPP1R3C/STC1/CCNG2/NR3C1/PGK1/PDGFB/HK2/TPBG/DCN/TNFAIP3/SLC2A5/CA12/PGF/MAP3K1/CDKN1C/PGM1/HK1/HMOX1/FOSL2/VEGFA/SLC6A6/AK4/PDK1/TIPARP/MYH9/PFKP/MAFF/CXCR4/GCNT2/GBE1/KL…
HALLMARK_TGF_BETA_SIGNALING	54	0.695888	1.79025	0.00104493	0.00195984	0.00067363	3332	tags=61%, list=18%, signal=50%	PMEPA1/SERPINE1/THBS1/NOG/LTBP2/BCAR3/RAB31/WWTR1/SLC20A1/TGFB1/SKIL/SMAD3/ID1/TGIF1/KLF10/CDKN1C/BMPR2/SMURF1/JUNB/CTNNB1/SMURF2/SKI/PPP1R15A/SMAD7/PPP1CA/ACVR1/CDH1/FNTA/RHOA/TJP1/SMAD1/SMAD6/FKBP1A
HALLMARK_ANGIOGENESIS	36	0.728827	1.78721	0.00107991	0.00195984	0.00067363	1981	tags=56%, list=11%, signal=50%	SPP1/CXCL6/S100A4/VCAN/POSTN/COL3A1/SERPINA5/COL5A2/FSTL1/OLR1/LUM/ITGAV/TNFRSF21/JAG2/NRP1/STC1/THBD/VEGFA/JAG1/VAV2
HALLMARK_ALLOGRAFT_REJECTION	195	0.61682	1.70752	0.000999001	0.00195984	0.00067363	4380	tags=59%, list=24%, signal=45%	TGFB2/EREG/IL11/BCAT1/MMP9/FLNA/IL18/ICAM1/CD40/INHBA/LIF/CAPG/EGFR/CD79A/ITGB2/LY75/CXCL13/CCL19/CDKN2A/ETS1/STAT1/HLA-DOA/CXCL9/INHBB/CCL2/TGFB1/RIPK2/LTB/THY1/CSF1/HLA-DRA/NCK1/CXCR3/GBP2/PTPRC/HLA-DOB/CCL13/F2R/TAP1/IL4R/HLA-DQA1/NCF4/CCR1/TAP2/CD8B/HIF1A/SRGN/TLR3/IRF7/CD3E/CCL22/HLA-DMA/IL2RA/CCL11/FCGR2B/CCL5/CD86/TLR2/CD74/CD4/CD2/HLA-G/SPI1/HLA-DMB/IL2RG/CD3D/GZMB/IL6/IL16/IL27RA/WAS/ITG…
HALLMARK_G2M_CHECKPOINT	189	0.607824	1.67823	0.000999001	0.00195984	0.00067363	5676	tags=69%, list=31%, signal=49%	SLC7A5/MYBL2/NOTCH2/CDC20/UBE2C/CCND1/TPX2/HMGA1/MT2A/TOP2A/BIRC5/CCNB2/EFNA5/KIF23/MCM2/TGFB1/SMC4/KIF2C/NUSAP1/BUB1/NEK2/HMMR/SMAD3/CENPF/CDC6/CDK1/PRC1/MKI67/LMNB1/PLK1/CCNA2/E2F1/RASAL2/MCM6/CENPA/RAD54L/AURKA/HIF1A/KIF4A/CDC45/MCM5/INCENP/KIF20B/CDKN3/CENPE/KIF11/CKS1B/NDC80/STAG1/CHEK1/PBK/CKS2/AURKB/PLK4/POLQ/PML/MYC/DTYMK/TTK/NUMA1/KIF15/STIL/PTTG1/NASP/ORC6/BARD1/TRAIP/GINS2/RAD21/EZH2/R…
HALLMARK_APICAL_SURFACE	43	0.667209	1.67542	0.00106724	0.00195984	0.00067363	2528	tags=49%, list=14%, signal=42%	DCBLD2/GATA3/LYPD3/SULF2/GAS1/AFAP1L2/PLAUR/EFNA5/PKHD1/B4GALT1/ADAM10/THY1/RHCG/CX3CL1/EPHB4/MAL/IL2RG/HSPB1/SRPX/IL2RB/AKAP7
HALLMARK_COAGULATION	138	0.612585	1.6745	0.001001	0.00195984	0.00067363	2353	tags=41%, list=13%, signal=36%	MMP7/PLAU/PLAT/ANXA1/TFPI2/C3/MMP11/FN1/SERPINE1/FGG/THBS1/MMP2/MMP9/MMP14/F3/COMP/CTSV/SERPING1/KLK8/CTSH/C1S/ITGA2/FBN1/OLR1/ADAM9/BMP1/PRSS23/C1R/CFH/KLF7/SPARC/CTSK/ITGB3/FGA/TIMP3/MMP10/SERPINB2/CTSE/CRIP2/CFB/CFI/PDGFB/HTRA1/CD9/THBD/DUSP14/MAFF/PLEK/CAPN2/APOC1/GNG12/MMP1/S100A13/P2RY1/LRP1/CTSB
HALLMARK_MITOTIC_SPINDLE	198	0.602536	1.67033	0.000999001	0.00195984	0.00067363	4811	tags=58%, list=26%, signal=43%	FSCN1/FLNA/ANLN/FLNB/NOTCH2/TPX2/TOP2A/BIRC5/DLGAP5/CCNB2/FGD6/KIF23/NET1/SMC4/KIF2C/NUSAP1/BUB1/NEK2/CENPF/ECT2/PLEKHG2/MYO1E/NCK1/CDK1/ACTN4/PRC1/ARHGAP29/LMNB1/PLK1/RASA1/VCL/RASAL2/NIN/AURKA/PALLD/CTTN/TRIO/EZR/KIF4A/INCENP/CD2AP/RHOF/KIF20B/SUN2/CENPE/KIF11/RASA2/SYNPO/MYH9/NDC80/PKD2/DOCK2/ARHGAP27/ARF6/RALBP1/CCDC88A/TTK/NUMA1/HOOK3/KIF15/AKAP13/NCK2/KNTC1/ARHGAP4/BCL2L11/LLGL1/FARP1/PDLIM…
HALLMARK_IL6_JAK_STAT3_SIGNALING	87	0.623192	1.66263	0.00101523	0.00195984	0.00067363	3597	tags=54%, list=19%, signal=44%	REG1A/PDGFC/TNFRSF12A/CXCL1/CD44/OSMR/PIM1/CXCL13/STAT1/TNFRSF21/CXCL9/ITGB3/TGFB1/CXCL10/IL1R1/LTB/CSF1/IL4R/CCR1/CD9/MYD88/IL2RA/HMOX1/TLR2/CSF2RB/SOCS3/IL2RG/PTPN1/PTPN2/IL6/STAT2/IL15RA/IL1R2/CBL/MAP3K8/CSF3R/TNFRSF1A/CSF2/TNFRSF1B/IL6ST/PIK3R5/CD14/CXCL11/CCL7/CD38/IRF9/ITGA4
HALLMARK_UV_RESPONSE_DN	138	0.604822	1.65328	0.001001	0.00195984	0.00067363	3474	tags=48%, list=19%, signal=39%	SNAI2/COL11A1/CAV1/MET/SERPINE1/COL1A1/COL3A1/F3/COL1A2/COL5A2/NOTCH2/INPP4B/EFEMP1/IGFBP5/ANXA2/HAS2/PPARG/BHLHE40/TFPI/RUNX1/RND3/PDGFRB/ITGB3/IRS1/NEK7/GJA1/TGFBR2/LTBP1/ADORA2B/SMAD3/PIK3CD/FZD2/LAMC1/NRP1/ID1/NR3C1/ERBB2/ATP2B4/PIAS3/RASA2/IGF1R/CDON/ATP2C1/BDNF/VAV2/FHL2/MYC/MGLL/DAB2/DUSP1/SMAD7/RBPMS/ANXA4/MT1E/LDLR/PDLIM5/ABCC1/APBB2/PRDM2/TJP1/LPAR1/NFKB1/MGMT/PMP22/ATXN1/NFIB
HALLMARK_IL2_STAT5_SIGNALING	195	0.596076	1.6501	0.000999001	0.00195984	0.00067363	3405	tags=46%, list=18%, signal=38%	TGM2/SPP1/EMP1/NT5E/ADAM19/COL6A1/PLEC/CD44/MUC1/ST3GAL4/AHNAK/LIF/SLC2A3/ITGAV/CAPG/CDCP1/BHLHE40/PIM1/TNFRSF21/IKZF2/GBP4/CXCL10/ITGA6/ITIH5/P4HA1/TNFRSF18/LTB/CDC6/MYO1E/CSF1/NRP1/CTSZ/BATF/TNFSF10/HK2/PHLDA1/IL4R/SLC39A8/IFITM3/CDKN1C/BMPR2/DHRS3/IL2RA/PLSCR1/LRRC8C/CD86/NFKBIZ/PRKCH/BCL2L1/IGF1R/PRNP/DENND5A/MAFF/CCNE1/KLF6/TNFSF11/AHR/SELL/GLIPR2/MYC/PLIN2/CD48/IL1R2/ANXA4/SWAP70/TWSG1/MAP3…
HALLMARK_KRAS_SIGNALING_UP	194	0.591759	1.637	0.000999001	0.00195984	0.00067363	2958	tags=48%, list=16%, signal=41%	ANGPTL4/PLAU/PLAT/WNT7A/SPP1/KCNN4/DCBLD2/PTGS2/MPZL2/MMP11/EREG/MALL/EMP1/ANO1/EPHB2/BIRC3/MMP9/G0S2/ALDH1A3/IGFBP3/SLPI/GFPT2/TMEM158/ITGA2/TRIB2/INHBA/PLEK2/PLAUR/SPON1/LIF/PRRX1/ITGB2/TFPI/ADAM17/CFH/ETS1/ADAM8/AKAP12/ITGBL1/CXCL10/MMP10/GPNMB/APOD/LAPTM5/TSPAN1/NRP1/HSD11B1/CFB/F13A1/PPBP/ST6GAL1/MMD/JUP/SERPINA3/NR1H4/SEMA3B/TNFAIP3/TRIB1/NIN/FCER1G/HKDC1/MAP3K1/RETN/CD37/GPRC5B/IL7R/LY96/G…
HALLMARK_E2F_TARGETS	195	0.590773	1.63542	0.000999001	0.00195984	0.00067363	5800	tags=69%, list=31%, signal=48%	TK1/MYBL2/CDC20/HMGA1/TOP2A/BIRC5/DLGAP5/CCNB2/MCM4/CDKN2A/MCM2/RRM2/SMC4/KIF2C/HMMR/CDK1/MKI67/LMNB1/PLK1/ATAD2/ASF1B/KIF18B/MCM6/AURKA/TUBB/DIAPH3/TRIP13/MELK/GINS1/PRKDC/KIF4A/DEPDC1/BUB1B/MCM5/RAD51AP1/NBN/CDKN3/CENPE/DCLRE1B/SPC24/DSCC1/CKS1B/STAG1/CHEK1/CKS2/AURKB/PLK4/CCNE1/POLD1/MSH2/RFC2/MYC/SPAG5/GINS4/MCM7/NUP107/PTTG1/NASP/ORC6/BARD1/TCF19/HMGB2/CDCA8/POLE4/RAD21/ZW10/EZH2/RACGAP1/GIN…
HALLMARK_APICAL_JUNCTION	193	0.588226	1.62719	0.000999001	0.00195984	0.00067363	3158	tags=44%, list=17%, signal=37%	LAMC2/CDH3/LAMB3/TGFBI/AMIGO2/ITGB4/MPZL2/CALB2/VCAM1/VCAN/ITGA3/FSCN1/MMP2/LAMA3/MMP9/COL17A1/ICAM1/CNN2/MSN/CDH11/ITGA2/ITGB1/FBN1/ADAM9/EGFR/BMP1/ICAM5/IRS1/FLNC/B4GALT1/RRAS/THY1/RAC2/CLDN4/ACTN4/PTPRC/CX3CL1/RASA1/JUP/VCL/CD276/ALOX15B/DSC3/PCDH1/CERCAM/PPP2R2C/CAP1/RHOF/CD86/CLDN6/MYH9/MYL9/VASP/SKAP2/CLDN11/CTNNA1/ACTN1/ADRA1B/TNFRSF11B/TSPAN4/VAV2/RSU1/GRB7/ZYX/CD274/ARPC2/GNAI2/NEXN/CTNN…
HALLMARK_APOPTOSIS	159	0.584208	1.60382	0.000999001	0.00195984	0.00067363	3478	tags=46%, list=19%, signal=38%	PLAT/ANXA1/TGFB2/CAV1/EREG/EMP1/BIRC3/MMP2/IL18/GNA15/TNFRSF12A/DPYD/CD44/IGFBP6/CCND1/LUM/TOP2A/SLC20A1/PDGFRB/TSPO/LGALS3/TIMP3/BGN/TIMP2/TNFSF10/F2R/ERBB2/DCN/GPX1/TAP1/CASP4/SOD2/CASP8/IFITM3/PMAIP1/CDK2/LEF1/HMOX1/GADD45A/CD2/CFLAR/BCL2L1/CTNNB1/HSPB1/IL6/CD69/SMAD7/MCL1/PEA15/HMGB2/AVPR1A/BCL2L11/KRT18/CASP2/BNIP3L/SAT1/BMF/BID/TXNIP/IER3/SATB1/GADD45B/CASP1/ROCK1/WEE1/MGMT/RELA/PLCB2/CD14/…
HALLMARK_NOTCH_SIGNALING	32	0.660567	1.5913	0.00437158	0.00714026	0.00245422	3812	tags=56%, list=21%, signal=45%	NOTCH2/CCND1/MAML2/NOTCH3/FZD7/WNT5A/DTX1/DTX4/PPARD/WNT2/HEYL/JAG1/FZD1/NOTCH1/HES1/DTX2/ST3GAL6/TCF7L2
HALLMARK_P53_PATHWAY	192	0.571505	1.58008	0.000999001	0.00195984	0.00067363	4351	tags=48%, list=24%, signal=37%	KRT17/ITGB4/SERPINB5/EPHA2/S100A4/SFN/RRAD/STEAP3/ZFP36L1/TM4SF1/TGFA/DDIT4/TP63/SPHK1/KLK8/RHBDF2/ADA/SDC1/LIF/CDKN2B/S100A10/CDKN2A/INHBB/TGFB1/PTPN14/JAG2/ST14/ZNF365/RAP2B/PERP/PHLDA3/CDK5R1/F2R/TPD52L1/CTSD/DGKA/NUPR1/ALOX15B/TAP1/TNFSF9/PTPRE/IER5/HMOX1/MAPKAPK3/PLK3/GADD45A/VDR/RNF19B/HEXIM1/PLXNB2/PPP1R15A/IRAK1/VAMP8/DEF6/RGS16/SAT1/HBEGF/EPS8L2/NOTCH1/WWP1/TXNIP/KIF13B/IER3/DRAM1/UPP1/C…
HALLMARK_COMPLEMENT	200	0.558749	1.55008	0.000999001	0.00195984	0.00067363	3627	tags=46%, list=20%, signal=37%	PLAT/CDA/TFPI2/CP/C3/FN1/SERPINE1/S100A9/GATA3/LTF/MMP14/F3/CTSV/CXCL1/SERPING1/CTSH/C1S/OLR1/PLAUR/ADAM9/PIM1/MMP13/C1R/CFH/CEBPB/DUSP5/LGALS3/COL4A2/SERPINB2/TIMP2/PDP1/CR2/PSMB9/CFB/PDGFB/CDK5R1/CTSD/TNFAIP3/FCER1G/DOCK9/CASP4/RASGRP1/IRF7/PLSCR1/CCL5/ZEB1/PIK3CA/MAFF/PLEK/KYNU/APOBEC3G/CD55/CTSC/CD59/GNB4/GZMB/IL6/WAS/GNAI3/APOC1/EHD1/MMP12/S100A13/GNAI2/LCP2/LRP1/CTSB/CTSL/C1QC/ANXA5/ZFPM2/I…
HALLMARK_MYOGENESIS	198	0.538312	1.49229	0.000999001	0.00195984	0.00067363	3183	tags=34%, list=17%, signal=28%	TNNI2/TNNT1/ITGB4/COL6A3/AGRN/COL1A1/COL3A1/IGFBP3/ADAM12/PDLIM7/SPHK1/KLF5/ITGB1/COL6A2/ITGB5/PTGIS/AEBP1/WWTR1/BHLHE40/LSP1/SPARC/MB/COL15A1/TGFB1/LAMA2/CNN3/TAGLN/COL4A2/SVIL/FABP3/APOD/SSPN/FGF2/TNNC1/PPP1R3C/TPD52L1/APLNR/TNNC2/KIFC3/MRAS/FLII/TPM2/CTF1/PRNP/MYH9/SPDEF/PKIA/PLXNB2/IGFBP7/PPFIA4/MEF2A/TEAD4/NAV2/DES/HBEGF/CKM/RYR1/MYLK/NOTCH1/PC/GADD45B/MYL2/SLN/HSPB8/AKT2/MEF2C/EFS
HALLMARK_KRAS_SIGNALING_DN	194	0.537468	1.48681	0.000999001	0.00195984	0.00067363	2847	tags=27%, list=15%, signal=23%	KRT5/KRT13/KRT4/CPB1/UPK3B/TGFB2/CPA2/KLK7/SPRR3/PKP1/LYPD3/CLPS/KLK8/SLC6A14/SPTBN2/IFI44L/KRT15/TFF2/TFCP2L1/SLC38A3/PLAG1/EDN1/MX1/SKIL/SERPINB2/RSAD2/THNSL2/CAMK1D/SCGB1A1/TGM1/ATP6V1B1/SGK1/TNNI3/SLC16A7/SYNPO/CD207/NR4A2/COPZ2/PDCD1/EDN2/DTNB/CLDN16/EDAR/BARD1/BMPR1B/SNN/CKM/RYR1/CALML5/TCL1A/RIBC2/EGF
HALLMARK_GLYCOLYSIS	197	0.533702	1.47892	0.000999001	0.00195984	0.00067363	4748	tags=47%, list=26%, signal=35%	GPR87/ANGPTL4/TGFBI/MET/PYGL/VCAN/SLC16A3/NT5E/AGRN/COL5A1/IGFBP3/TGFA/DDIT4/PLOD2/CD44/LDHA/GPC1/KIF20A/SDC1/CHST4/EGFR/ENO1/SPAG4/B4GALT1/P4HA1/HMMR/ADORA2B/PKM/PLOD1/CDK1/STC1/PGK1/HK2/TPBG/DCN/CENPA/AURKA/RPE/DEPDC1/VEGFA/AK4/CHST1/PFKP/CXCR4/GYS1/PGM2/GPC4/DSC2/EXT1/PPFIA4/ALDOA/NASP/ALDH7A1/B3GNT3/SRD5A3/PC/EGLN3/PGAM1/MIF/MXI1/IER3/KIF2A/SOX9/SLC35A3/STMN1/ELF3/TPI1/HS2ST1/G6PD/CLDN9/HOMER…
HALLMARK_ANDROGEN_RESPONSE	96	0.543407	1.45649	0.00404858	0.00684071	0.00235126	4779	tags=49%, list=26%, signal=36%	PMEPA1/KRT19/ALDH1A3/INPP4B/CCND1/ITGAV/CDK6/AKAP12/B4GALT1/TNFAIP8/DHCR24/STEAP4/MYL12A/MAF/SGK1/ADAMTS1/SPDEF/NKX3-1/SLC38A2/ACTN1/GNAI3/HOMER2/FADS1/HERC3/XRCC5/BMPR1B/SAT1/PDLIM5/TMEM50A/ELK4/CENPN/SMS/ARID5B/KRT8/B2M/STK39/CAMKK2/FKBP5/SPCS3/ABHD2/NDRG1/KLK3/ELOVL5/MERTK/LMAN1/KLK2/VAPA
HALLMARK_MTORC1_SIGNALING	195	0.488916	1.35345	0.001998	0.0034965	0.00120181	6763	tags=61%, list=37%, signal=39%	SLC2A1/BCAT1/SLC7A5/DDIT4/PLOD2/IGFBP5/LDHA/SERPINH1/SLC2A3/DAPP1/BHLHE40/ITGB2/MCM4/MCM2/ENO1/TES/RRM2/DHCR24/BUB1/P4HA1/CORO1A/STC1/PHGDH/PLK1/PGK1/HK2/NAMPT/NUPR1/AURKA/CD9/SLA/PGM1/SLC6A6/AK4/PDK1/CXCR4/GBE1/SKAP2/CTSC/EDEM1/M6PR/PPP1R15A/FADS1/ALDOA/GMPS/NFIL3/LDLR/MLLT11/FGL2/PRDX1/EGLN3/PSMD14/STIP1/SQLE/ACTR3/GAPDH/POLR3G/CCNF/TMEM97/TPI1/SLC1A5/ACTR2/G6PD/RIT1/UNG/HSPD1/PITPNB/TCEA1/SEC1…
HALLMARK_MYC_TARGETS_V1	194	0.474998	1.314	0.00599401	0.0094744	0.00325651	6922	tags=62%, list=37%, signal=39%	CDC20/LDHA/MCM4/MCM2/PABPC1/PGK1/CCNA2/MCM6/CDK2/CDC45/MCM5/RFC4/CAD/MYC/MCM7/TYMS/CBX3/UBE2E1/PABPC4/AP3S1/DDX21/PSMD14/CNBP/DDX18/ABCE1/SERBP1/PRPS2/SRM/USP1/POLE3/HDGF/MAD2L1/EIF2S1/EIF4H/CSTF2/SMARCC1/XPO1/CTPS1/TFDP1/DHX15/PSMD7/KPNA2/CCT4/SET/PSMA6/SSB/GNL3/YWHAQ/PCNA/CCT2/APEX1/G3BP1/CCT5/EXOSC7/PCBP1/TRA2B/SYNCRIP/HSPD1/RRM1/SNRPA1/NCBP2/UBA2/IMPDH2/HNRNPR/PSMB2/TRIM28/SF3B3/RANBP1/HNRNPC…

## Sheet: S5
Gene (Mutated)	TMB	CS1	CS2	CS3	pvalue	padj
KRAS	38 (68%)	0 ( 0.0%)	20 (71.4%)	18 (90.0%)	1.63e-05	0.00391
CHD6	2 ( 4%)	1 (12.5%)	1 ( 3.6%)	0 ( 0.0%)	0.391	1
ADAMTS16	2 ( 4%)	0 ( 0%)	0 ( 0%)	2 (10%)	0.245	1
MEFV	2 ( 4%)	0 (0.0%)	2 (7.1%)	0 (0.0%)	0.636	1
TP53	29 (52%)	0 ( 0.0%)	12 (42.9%)	17 (85.0%)	3.81e-05	0.00457
SMAD4	12 (21%)	0 ( 0.0%)	9 (32.1%)	3 (15.0%)	0.151	1
SYNE1	2 ( 4%)	1 (12.5%)	0 ( 0.0%)	1 ( 5.0%)	0.122	1
DENND1A	2 ( 4%)	0 (0.0%)	2 (7.1%)	0 (0.0%)	0.636	1
TNR	2 ( 4%)	0 (0.0%)	1 (3.6%)	1 (5.0%)	1	1
TPTE	3 ( 5%)	1 (12.5%)	1 ( 3.6%)	1 ( 5.0%)	0.535	1
TTN	10 (18%)	0 ( 0.0%)	8 (28.6%)	2 (10.0%)	0.12	1
TMEM198	2 ( 4%)	0 ( 0%)	0 ( 0%)	2 (10%)	0.245	1
KCNA4	2 ( 4%)	0 (0.0%)	1 (3.6%)	1 (5.0%)	1	1
MLK4	4 ( 7%)	0 ( 0.0%)	3 (10.7%)	1 ( 5.0%)	0.804	1
MUC17	3 ( 5%)	0 (0.0%)	2 (7.1%)	1 (5.0%)	1	1
SDK1	2 ( 4%)	0 (0.0%)	2 (7.1%)	0 (0.0%)	0.636	1
MED12L	2 ( 4%)	0 ( 0%)	0 ( 0%)	2 (10%)	0.245	1
ABCB1	2 ( 4%)	0 (0.0%)	2 (7.1%)	0 (0.0%)	0.636	1
KDM6A	5 ( 9%)	0 ( 0.0%)	3 (10.7%)	2 (10.0%)	1	1
MUC2	2 ( 4%)	0 ( 0%)	0 ( 0%)	2 (10%)	0.245	1
ARID1A	2 ( 4%)	0 (0.0%)	2 (7.1%)	0 (0.0%)	0.636	1
PMEPA1	2 ( 4%)	0 (0.0%)	1 (3.6%)	1 (5.0%)	1	1
DNMT3A	2 ( 4%)	0 (0.0%)	1 (3.6%)	1 (5.0%)	1	1
CMYA5	2 ( 4%)	1 (12.5%)	1 ( 3.6%)	0 ( 0.0%)	0.391	1
RNF43	6 (11%)	0 ( 0.0%)	5 (17.9%)	1 ( 5.0%)	0.343	1
PCDHB7	2 ( 4%)	0 (0.0%)	2 (7.1%)	0 (0.0%)	0.636	1
RYR2	2 ( 4%)	0 (0.0%)	2 (7.1%)	0 (0.0%)	0.636	1
SCN9A	2 ( 4%)	0 (0.0%)	1 (3.6%)	1 (5.0%)	1	1
CDKN2A	15 (27%)	0 ( 0.0%)	5 (17.9%)	10 (50.0%)	0.0102	0.816
NOS1	2 ( 4%)	0 (0.0%)	1 (3.6%)	1 (5.0%)	1	1
RYR1	3 ( 5%)	0 ( 0.0%)	3 (10.7%)	0 ( 0.0%)	0.374	1
CNIH3	2 ( 4%)	0 (0.0%)	2 (7.1%)	0 (0.0%)	0.636	1
SORCS2	2 ( 4%)	0 (0.0%)	2 (7.1%)	0 (0.0%)	0.636	1
PCDHA7	2 ( 4%)	0 (0.0%)	1 (3.6%)	1 (5.0%)	1	1
ENC1	2 ( 4%)	0 (0.0%)	2 (7.1%)	0 (0.0%)	0.636	1
ARHGAP36	2 ( 4%)	0 (0.0%)	2 (7.1%)	0 (0.0%)	0.636	1
KCNA6	3 ( 5%)	1 (12.5%)	1 ( 3.6%)	1 ( 5.0%)	0.535	1
CACNA1B	2 ( 4%)	0 (0.0%)	2 (7.1%)	0 (0.0%)	0.636	1
SORCS1	2 ( 4%)	0 (0.0%)	1 (3.6%)	1 (5.0%)	1	1
AHNAK	2 ( 4%)	0 ( 0%)	0 ( 0%)	2 (10%)	0.245	1
C12ORF66	2 ( 4%)	0 (0.0%)	2 (7.1%)	0 (0.0%)	0.636	1
MYH4	2 ( 4%)	0 (0.0%)	2 (7.1%)	0 (0.0%)	0.636	1
FAM129C	2 ( 4%)	1 (12.5%)	1 ( 3.6%)	0 ( 0.0%)	0.391	1
NLRP13	2 ( 4%)	0 (0.0%)	2 (7.1%)	0 (0.0%)	0.636	1
TIAM1	2 ( 4%)	0 (0.0%)	1 (3.6%)	1 (5.0%)	1	1
COL18A1	2 ( 4%)	0 (0.0%)	2 (7.1%)	0 (0.0%)	0.636	1
BIRC6	2 ( 4%)	0 (0.0%)	1 (3.6%)	1 (5.0%)	1	1
COL6A6	2 ( 4%)	0 (0.0%)	2 (7.1%)	0 (0.0%)	0.636	1
BRAF	2 ( 4%)	0 (0.0%)	2 (7.1%)	0 (0.0%)	0.636	1
GPR112	2 ( 4%)	0 (0.0%)	1 (3.6%)	1 (5.0%)	1	1
DSCAM	3 ( 5%)	1 (12.5%)	2 ( 7.1%)	0 ( 0.0%)	0.256	1
TBC1D9	2 ( 4%)	0 (0.0%)	2 (7.1%)	0 (0.0%)	0.636	1
CACNA1C	2 ( 4%)	0 (0.0%)	2 (7.1%)	0 (0.0%)	0.636	1
PEG3	2 ( 4%)	0 (0.0%)	1 (3.6%)	1 (5.0%)	1	1
MUC16	4 ( 7%)	0 ( 0.0%)	3 (10.7%)	1 ( 5.0%)	0.804	1
FAT2	2 ( 4%)	0 (0.0%)	1 (3.6%)	1 (5.0%)	1	1
COL6A2	2 ( 4%)	0 (0.0%)	2 (7.1%)	0 (0.0%)	0.636	1
TRIOBP	2 ( 4%)	0 (0.0%)	1 (3.6%)	1 (5.0%)	1	1
HECW2	2 ( 4%)	0 ( 0%)	0 ( 0%)	2 (10%)	0.245	1
NYNRIN	2 ( 4%)	0 (0.0%)	2 (7.1%)	0 (0.0%)	0.636	1
COL24A1	3 ( 5%)	0 ( 0.0%)	1 ( 3.6%)	2 (10.0%)	0.727	1
ATM	5 ( 9%)	1 (12.5%)	4 (14.3%)	0 ( 0.0%)	0.207	1
BTBD11	2 ( 4%)	0 (0.0%)	2 (7.1%)	0 (0.0%)	0.636	1
ASTN1	2 ( 4%)	0 (0.0%)	1 (3.6%)	1 (5.0%)	1	1
ITGA6	2 ( 4%)	0 (0.0%)	1 (3.6%)	1 (5.0%)	1	1
OTOF	2 ( 4%)	0 (0.0%)	2 (7.1%)	0 (0.0%)	0.636	1
PIK3CA	2 ( 4%)	0 (0.0%)	2 (7.1%)	0 (0.0%)	0.636	1
OR5H1	2 ( 4%)	0 (0.0%)	1 (3.6%)	1 (5.0%)	1	1
CTNND2	2 ( 4%)	0 (0.0%)	2 (7.1%)	0 (0.0%)	0.636	1
SRFBP1	2 ( 4%)	1 (12.5%)	1 ( 3.6%)	0 ( 0.0%)	0.391	1
SGCD	2 ( 4%)	0 (0.0%)	1 (3.6%)	1 (5.0%)	1	1
C10ORF71	4 ( 7%)	1 (12.5%)	1 ( 3.6%)	2 (10.0%)	0.461	1
ANO3	2 ( 4%)	0 ( 0%)	0 ( 0%)	2 (10%)	0.245	1
FLG	3 ( 5%)	0 ( 0%)	0 ( 0%)	3 (15%)	0.0916	1
COL22A1	3 ( 5%)	0 ( 0%)	0 ( 0%)	3 (15%)	0.0916	1
GPR133	2 ( 4%)	0 ( 0%)	0 ( 0%)	2 (10%)	0.245	1
ADAMTS12	4 ( 7%)	0 ( 0%)	0 ( 0%)	4 (20%)	0.0207	0.888
KHDRBS2	2 ( 4%)	0 (0.0%)	1 (3.6%)	1 (5.0%)	1	1
GLI3	2 ( 4%)	0 (0.0%)	1 (3.6%)	1 (5.0%)	1	1
CUBN	2 ( 4%)	0 (0.0%)	1 (3.6%)	1 (5.0%)	1	1
PSG7	2 ( 4%)	0 (0.0%)	1 (3.6%)	1 (5.0%)	1	1
FLNC	2 ( 4%)	1 (12.5%)	0 ( 0.0%)	1 ( 5.0%)	0.122	1
TMEM26	2 ( 4%)	1 (12.5%)	1 ( 3.6%)	0 ( 0.0%)	0.391	1
USP28	2 ( 4%)	1 (12.5%)	1 ( 3.6%)	0 ( 0.0%)	0.391	1
MEN1	2 ( 4%)	2 (25%)	0 ( 0%)	0 ( 0%)	0.0182	0.888
HNF1B	2 ( 4%)	1 (12.5%)	1 ( 3.6%)	0 ( 0.0%)	0.391	1
SPEN	2 ( 4%)	1 (12.5%)	1 ( 3.6%)	0 ( 0.0%)	0.391	1
LRRC7	3 ( 5%)	1 (12.5%)	1 ( 3.6%)	1 ( 5.0%)	0.535	1
RIN2	2 ( 4%)	1 (12.5%)	0 ( 0.0%)	1 ( 5.0%)	0.122	1
PHLDB2	2 ( 4%)	1 (12.5%)	0 ( 0.0%)	1 ( 5.0%)	0.122	1
PBRM1	2 ( 4%)	1 (12.5%)	1 ( 3.6%)	0 ( 0.0%)	0.391	1
GRID2	3 ( 5%)	1 (12.5%)	0 ( 0.0%)	2 (10.0%)	0.146	1
LRRK2	2 ( 4%)	0 (0.0%)	2 (7.1%)	0 (0.0%)	0.636	1
KCNH4	2 ( 4%)	0 (0.0%)	2 (7.1%)	0 (0.0%)	0.636	1
MEGF8	2 ( 4%)	0 (0.0%)	1 (3.6%)	1 (5.0%)	1	1
KLK15	2 ( 4%)	0 (0.0%)	1 (3.6%)	1 (5.0%)	1	1
FAM129A	2 ( 4%)	0 (0.0%)	2 (7.1%)	0 (0.0%)	0.636	1
XRN1	3 ( 5%)	0 (0.0%)	2 (7.1%)	1 (5.0%)	1	1
ROBO2	2 ( 4%)	1 (12.5%)	1 ( 3.6%)	0 ( 0.0%)	0.391	1
DST	3 ( 5%)	0 (0.0%)	2 (7.1%)	1 (5.0%)	1	1
KIF27	2 ( 4%)	0 (0.0%)	2 (7.1%)	0 (0.0%)	0.636	1
ANKRD24	2 ( 4%)	0 (0.0%)	1 (3.6%)	1 (5.0%)	1	1
FCGBP	2 ( 4%)	0 (0.0%)	1 (3.6%)	1 (5.0%)	1	1
OBSCN	2 ( 4%)	0 (0.0%)	2 (7.1%)	0 (0.0%)	0.636	1
RREB1	2 ( 4%)	0 (0.0%)	2 (7.1%)	0 (0.0%)	0.636	1
RELN	2 ( 4%)	0 (0.0%)	1 (3.6%)	1 (5.0%)	1	1
SHROOM4	2 ( 4%)	0 (0.0%)	1 (3.6%)	1 (5.0%)	1	1
LRP1	2 ( 4%)	0 (0.0%)	1 (3.6%)	1 (5.0%)	1	1
DOCK2	2 ( 4%)	1 (12.5%)	0 ( 0.0%)	1 ( 5.0%)	0.122	1
SRGAP1	2 ( 4%)	0 ( 0%)	0 ( 0%)	2 (10%)	0.245	1
GABRB3	2 ( 4%)	1 (12.5%)	0 ( 0.0%)	1 ( 5.0%)	0.122	1
MIB1	2 ( 4%)	0 (0.0%)	1 (3.6%)	1 (5.0%)	1	1
STK11	2 ( 4%)	0 ( 0%)	0 ( 0%)	2 (10%)	0.245	1
ZNF569	2 ( 4%)	0 ( 0%)	0 ( 0%)	2 (10%)	0.245	1
BEND2	2 ( 4%)	0 (0.0%)	1 (3.6%)	1 (5.0%)	1	1
PRPF8	2 ( 4%)	1 (12.5%)	0 ( 0.0%)	1 ( 5.0%)	0.122	1
SMCHD1	2 ( 4%)	1 (12.5%)	1 ( 3.6%)	0 ( 0.0%)	0.391	1
ZNF681	2 ( 4%)	1 (12.5%)	1 ( 3.6%)	0 ( 0.0%)	0.391	1
PXDN	2 ( 4%)	1 (12.5%)	0 ( 0.0%)	1 ( 5.0%)	0.122	1
MYOM2	2 ( 4%)	1 (12.5%)	1 ( 3.6%)	0 ( 0.0%)	0.391	1
KMT2D	2 ( 4%)	1 (12.5%)	1 ( 3.6%)	0 ( 0.0%)	0.391	1
GALNT18	2 ( 4%)	1 (12.5%)	1 ( 3.6%)	0 ( 0.0%)	0.391	1
RGPD3	2 ( 4%)	1 (12.5%)	1 ( 3.6%)	0 ( 0.0%)	0.391	1
FN1	2 ( 4%)	1 (12.5%)	1 ( 3.6%)	0 ( 0.0%)	0.391	1
FBN2	2 ( 4%)	1 (12.5%)	1 ( 3.6%)	0 ( 0.0%)	0.391	1
ATRX	3 ( 5%)	2 (25%)	0 ( 0%)	1 ( 5%)	0.0222	0.888
STAB1	2 ( 4%)	0 (0.0%)	1 (3.6%)	1 (5.0%)	1	1
ACOT12	2 ( 4%)	0 ( 0%)	0 ( 0%)	2 (10%)	0.245	1
ABCA13	3 ( 5%)	0 (0.0%)	2 (7.1%)	1 (5.0%)	1	1
KDM4C	2 ( 4%)	0 (0.0%)	1 (3.6%)	1 (5.0%)	1	1
MYO5A	2 ( 4%)	1 (12.5%)	1 ( 3.6%)	0 ( 0.0%)	0.391	1
PCDHGB7	3 ( 5%)	1 (12.5%)	1 ( 3.6%)	1 ( 5.0%)	0.535	1
GREB1	2 ( 4%)	0 (0.0%)	2 (7.1%)	0 (0.0%)	0.636	1
ATRNL1	2 ( 4%)	0 (0.0%)	1 (3.6%)	1 (5.0%)	1	1
KMT2A	2 ( 4%)	0 (0.0%)	1 (3.6%)	1 (5.0%)	1	1
GALNT5	2 ( 4%)	0 ( 0%)	0 ( 0%)	2 (10%)	0.245	1
SLC12A2	2 ( 4%)	0 (0.0%)	1 (3.6%)	1 (5.0%)	1	1
HCN1	2 ( 4%)	0 (0.0%)	1 (3.6%)	1 (5.0%)	1	1
DNAH10	3 ( 5%)	0 ( 0.0%)	1 ( 3.6%)	2 (10.0%)	0.727	1
DLEC1	2 ( 4%)	0 (0.0%)	1 (3.6%)	1 (5.0%)	1	1
TRPM2	2 ( 4%)	0 (0.0%)	2 (7.1%)	0 (0.0%)	0.636	1
FAT4	2 ( 4%)	0 (0.0%)	1 (3.6%)	1 (5.0%)	1	1
ZFYVE26	2 ( 4%)	0 ( 0%)	0 ( 0%)	2 (10%)	0.245	1
GNAS	4 ( 7%)	0 ( 0.0%)	4 (14.3%)	0 ( 0.0%)	0.187	1
TMEM132D	2 ( 4%)	0 ( 0%)	0 ( 0%)	2 (10%)	0.245	1
XYLT1	2 ( 4%)	0 (0.0%)	1 (3.6%)	1 (5.0%)	1	1
FAM135B	3 ( 5%)	0 ( 0.0%)	3 (10.7%)	0 ( 0.0%)	0.374	1
ATP12A	2 ( 4%)	0 (0.0%)	1 (3.6%)	1 (5.0%)	1	1
PCDH15	4 ( 7%)	0 ( 0.0%)	1 ( 3.6%)	3 (15.0%)	0.346	1
USH2A	2 ( 4%)	0 (0.0%)	1 (3.6%)	1 (5.0%)	1	1
TOX2	3 ( 5%)	0 ( 0.0%)	1 ( 3.6%)	2 (10.0%)	0.727	1
KLF4	2 ( 4%)	0 (0.0%)	1 (3.6%)	1 (5.0%)	1	1
COL4A5	2 ( 4%)	0 ( 0%)	0 ( 0%)	2 (10%)	0.245	1
KCNQ3	2 ( 4%)	0 (0.0%)	1 (3.6%)	1 (5.0%)	1	1
SLC5A2	2 ( 4%)	0 (0.0%)	1 (3.6%)	1 (5.0%)	1	1
ZNF585A	2 ( 4%)	0 (0.0%)	1 (3.6%)	1 (5.0%)	1	1
ADAMTSL4	2 ( 4%)	0 (0.0%)	1 (3.6%)	1 (5.0%)	1	1
STAG2	2 ( 4%)	0 (0.0%)	2 (7.1%)	0 (0.0%)	0.636	1
MAGEB6	2 ( 4%)	0 (0.0%)	2 (7.1%)	0 (0.0%)	0.636	1
PCDHB13	2 ( 4%)	0 (0.0%)	2 (7.1%)	0 (0.0%)	0.636	1
DMBT1	2 ( 4%)	0 (0.0%)	2 (7.1%)	0 (0.0%)	0.636	1
TRPC6	2 ( 4%)	0 (0.0%)	2 (7.1%)	0 (0.0%)	0.636	1
DSCAML1	2 ( 4%)	0 (0.0%)	2 (7.1%)	0 (0.0%)	0.636	1
ROBO3	2 ( 4%)	0 (0.0%)	2 (7.1%)	0 (0.0%)	0.636	1
ARHGAP32	2 ( 4%)	0 (0.0%)	1 (3.6%)	1 (5.0%)	1	1
NCAPD3	2 ( 4%)	0 (0.0%)	2 (7.1%)	0 (0.0%)	0.636	1
MGA	2 ( 4%)	0 (0.0%)	2 (7.1%)	0 (0.0%)	0.636	1
TSHZ3	2 ( 4%)	0 (0.0%)	1 (3.6%)	1 (5.0%)	1	1
KIR3DX1	2 ( 4%)	0 (0.0%)	2 (7.1%)	0 (0.0%)	0.636	1
FMN2	2 ( 4%)	0 (0.0%)	1 (3.6%)	1 (5.0%)	1	1
MAP3K5	2 ( 4%)	0 (0.0%)	1 (3.6%)	1 (5.0%)	1	1
SCRIB	3 ( 5%)	0 (0.0%)	2 (7.1%)	1 (5.0%)	1	1
ASTN2	3 ( 5%)	0 ( 0.0%)	3 (10.7%)	0 ( 0.0%)	0.374	1
PTPRE	2 ( 4%)	0 (0.0%)	1 (3.6%)	1 (5.0%)	1	1
CYP2R1	2 ( 4%)	0 (0.0%)	1 (3.6%)	1 (5.0%)	1	1
ADAMTS18	2 ( 4%)	0 (0.0%)	1 (3.6%)	1 (5.0%)	1	1
CHML	2 ( 4%)	0 (0.0%)	1 (3.6%)	1 (5.0%)	1	1
CPB1	2 ( 4%)	0 (0.0%)	1 (3.6%)	1 (5.0%)	1	1
RINT1	2 ( 4%)	0 (0.0%)	1 (3.6%)	1 (5.0%)	1	1
CDH8	2 ( 4%)	0 (0.0%)	1 (3.6%)	1 (5.0%)	1	1
PAPPA2	2 ( 4%)	0 (0.0%)	2 (7.1%)	0 (0.0%)	0.636	1
TMEM52	2 ( 4%)	0 (0.0%)	1 (3.6%)	1 (5.0%)	1	1
L3MBTL2	2 ( 4%)	0 (0.0%)	2 (7.1%)	0 (0.0%)	0.636	1
PRSS1	2 ( 4%)	0 (0.0%)	2 (7.1%)	0 (0.0%)	0.636	1
ADRA1A	2 ( 4%)	0 (0.0%)	1 (3.6%)	1 (5.0%)	1	1
KIAA1210	2 ( 4%)	0 (0.0%)	2 (7.1%)	0 (0.0%)	0.636	1
MCF2L	2 ( 4%)	0 (0.0%)	2 (7.1%)	0 (0.0%)	0.636	1
IL4R	2 ( 4%)	0 (0.0%)	1 (3.6%)	1 (5.0%)	1	1
AMFR	2 ( 4%)	0 (0.0%)	2 (7.1%)	0 (0.0%)	0.636	1
HAUS5	2 ( 4%)	0 (0.0%)	1 (3.6%)	1 (5.0%)	1	1
PLD5	2 ( 4%)	0 (0.0%)	2 (7.1%)	0 (0.0%)	0.636	1
GBA3	2 ( 4%)	0 (0.0%)	2 (7.1%)	0 (0.0%)	0.636	1
TIAM2	2 ( 4%)	0 (0.0%)	2 (7.1%)	0 (0.0%)	0.636	1
KMT2C	4 ( 7%)	0 ( 0.0%)	2 ( 7.1%)	2 (10.0%)	1	1
PREX2	2 ( 4%)	0 (0.0%)	1 (3.6%)	1 (5.0%)	1	1
IRX6	2 ( 4%)	0 ( 0%)	0 ( 0%)	2 (10%)	0.245	1
TRPM1	2 ( 4%)	0 (0.0%)	1 (3.6%)	1 (5.0%)	1	1
LCE4A	2 ( 4%)	0 (0.0%)	2 (7.1%)	0 (0.0%)	0.636	1
PLXNB1	2 ( 4%)	0 (0.0%)	2 (7.1%)	0 (0.0%)	0.636	1
C5ORF42	2 ( 4%)	0 (0.0%)	2 (7.1%)	0 (0.0%)	0.636	1
CARD11	2 ( 4%)	0 (0.0%)	2 (7.1%)	0 (0.0%)	0.636	1
SH3TC1	2 ( 4%)	0 (0.0%)	1 (3.6%)	1 (5.0%)	1	1
DEPDC1	2 ( 4%)	0 ( 0%)	0 ( 0%)	2 (10%)	0.245	1
UGT1A4	2 ( 4%)	0 (0.0%)	1 (3.6%)	1 (5.0%)	1	1
SYT3	2 ( 4%)	0 (0.0%)	2 (7.1%)	0 (0.0%)	0.636	1
ECT2	2 ( 4%)	0 (0.0%)	1 (3.6%)	1 (5.0%)	1	1
KIF4B	2 ( 4%)	0 (0.0%)	1 (3.6%)	1 (5.0%)	1	1
TECPR1	2 ( 4%)	0 (0.0%)	2 (7.1%)	0 (0.0%)	0.636	1
C10ORF90	2 ( 4%)	0 (0.0%)	1 (3.6%)	1 (5.0%)	1	1
KIAA1217	2 ( 4%)	0 (0.0%)	1 (3.6%)	1 (5.0%)	1	1
ACAN	2 ( 4%)	0 (0.0%)	1 (3.6%)	1 (5.0%)	1	1
CACNA1G	2 ( 4%)	0 (0.0%)	1 (3.6%)	1 (5.0%)	1	1
DMXL1	2 ( 4%)	0 (0.0%)	1 (3.6%)	1 (5.0%)	1	1
IMP3	2 ( 4%)	0 (0.0%)	2 (7.1%)	0 (0.0%)	0.636	1
MYO15A	2 ( 4%)	0 (0.0%)	2 (7.1%)	0 (0.0%)	0.636	1
AFF3	2 ( 4%)	0 (0.0%)	1 (3.6%)	1 (5.0%)	1	1
GPR125	2 ( 4%)	0 (0.0%)	1 (3.6%)	1 (5.0%)	1	1
FAM184A	2 ( 4%)	0 (0.0%)	1 (3.6%)	1 (5.0%)	1	1
TRIM58	2 ( 4%)	0 ( 0%)	0 ( 0%)	2 (10%)	0.245	1
LRBA	2 ( 4%)	0 (0.0%)	1 (3.6%)	1 (5.0%)	1	1
TENM3	3 ( 5%)	0 ( 0%)	0 ( 0%)	3 (15%)	0.0916	1
BRINP2	2 ( 4%)	0 (0.0%)	1 (3.6%)	1 (5.0%)	1	1
COL11A1	2 ( 4%)	0 (0.0%)	2 (7.1%)	0 (0.0%)	0.636	1
PREX1	4 ( 7%)	0 ( 0.0%)	2 ( 7.1%)	2 (10.0%)	1	1
GRM1	3 ( 5%)	0 (0.0%)	2 (7.1%)	1 (5.0%)	1	1
IFT46	2 ( 4%)	0 (0.0%)	2 (7.1%)	0 (0.0%)	0.636	1
HDAC9	2 ( 4%)	0 (0.0%)	1 (3.6%)	1 (5.0%)	1	1
FMNL3	2 ( 4%)	0 (0.0%)	1 (3.6%)	1 (5.0%)	1	1
CELSR1	2 ( 4%)	0 (0.0%)	1 (3.6%)	1 (5.0%)	1	1
RPS6KB2	2 ( 4%)	0 ( 0%)	0 ( 0%)	2 (10%)	0.245	1
KIAA0556	3 ( 5%)	0 ( 0.0%)	1 ( 3.6%)	2 (10.0%)	0.727	1
NLRP8	2 ( 4%)	0 (0.0%)	2 (7.1%)	0 (0.0%)	0.636	1
PLXNA2	2 ( 4%)	0 ( 0%)	0 ( 0%)	2 (10%)	0.245	1
SF3B1	2 ( 4%)	0 (0.0%)	1 (3.6%)	1 (5.0%)	1	1
GRIK2	2 ( 4%)	0 (0.0%)	1 (3.6%)	1 (5.0%)	1	1
ZNF184	2 ( 4%)	0 (0.0%)	1 (3.6%)	1 (5.0%)	1	1
BMP1	2 ( 4%)	0 (0.0%)	2 (7.1%)	0 (0.0%)	0.636	1
ADAM2	2 ( 4%)	0 (0.0%)	1 (3.6%)	1 (5.0%)	1	1
INSM1	2 ( 4%)	0 (0.0%)	1 (3.6%)	1 (5.0%)	1	1
ZNF645	2 ( 4%)	0 (0.0%)	1 (3.6%)	1 (5.0%)	1	1
